# Supplementary material for: Identification of Energy Metabolism-Related Gene Signatures From scRNA-Seq Data to Predict the Prognosis of Liver Cancer Patients
Source: Front Cell Dev Biol. 2022 May 4;10:858336. doi: 10.3389/fcell.2022.858336 (PMC9114438; doi:10.3389/fcell.2022.858336)
Supplement: Supplementary file 1 [file Table2.XLSX]

## Sheet: Sheet1
Table S2 Marker gene information of different clusters (Hepatocyte)
p_val	avg_log2FC	pct.1	pct.2	p_val_adj	cluster	gene
9.88781e-305	3.51257	0.994	0.493	1.9129e-300	0	MTRNR2L1
7.73455e-282	2.48658	0.984	0.339	1.49633e-277	0	RGN
8.59383e-274	1.99183	0.871	0.133	1.66256e-269	0	SLC13A5
2.85805e-268	2.3504	1	0.914	5.52918e-264	0	SELENOP
3.41865e-257	2.89322	0.999	0.691	6.61371e-253	0	SLC2A2
1.49927e-252	1.6143	0.871	0.157	2.9005e-248	0	KRBOX4
5.03962e-251	2.46634	0.997	0.71	9.74965e-247	0	SEC62
8.21557e-233	2.04524	0.927	0.271	1.58938e-228	0	TIMM17B
3.29474e-229	1.86968	0.977	0.478	6.374e-225	0	UBA1
3.50408e-229	1.7191	0.911	0.252	6.77898e-225	0	OTUD5
2.23607e-225	2.09372	0.963	0.485	4.3259e-221	0	NADK2
2.93792e-223	1.06757	0.688	0.058	5.6837e-219	0	SLC13A3
2.13746e-220	2.07357	1	0.735	4.13512e-216	0	GLUL
1.08828e-214	2.46946	0.938	0.33	2.10539e-210	0	PQBP1
2.91099e-212	2.37745	0.961	0.398	5.63159e-208	0	UXT
3.62735e-211	1.52164	0.747	0.131	7.01747e-207	0	ZNF565
8.85404e-206	1.5723	0.858	0.187	1.7129e-201	0	HULC
2.23295e-204	2.41257	0.996	0.589	4.31987e-200	0	HMGCS1
1.56944e-202	2.07469	1	0.942	3.03624e-198	0	RBP4
2.22339e-196	2.21221	0.993	0.772	4.30137e-192	0	PLG
1.54704e-195	1.13663	0.814	0.197	2.99291e-191	0	SLC35A2
2.38177e-189	1.79282	0.856	0.271	4.60778e-185	0	HPR
1.87349e-188	1.87214	0.95	0.447	3.62446e-184	0	NDUFB11
5.44544e-188	1.52907	0.924	0.392	1.05347e-183	0	GGH
1.19732e-186	1.32759	0.822	0.213	2.31634e-182	0	CDK16
3.67998e-185	1.13879	0.74	0.136	7.11929e-181	0	JADE3
1.42421e-179	-2.37005	0.006	0.701	2.75528e-175	0	CPS1
8.49097e-179	1.39954	0.847	0.253	1.64266e-174	0	ACSM5
3.26293e-172	1.69194	1	0.6	6.31246e-168	0	AKR1C1
9.14284e-172	2.02507	0.964	0.544	1.76877e-167	0	SORD
1.73776e-168	1.93386	0.996	0.754	3.36186e-164	0	RPL37
8.65776e-168	1.12149	0.528	0.038	1.67493e-163	0	LINC01186
1.00662e-167	1.70954	0.97	0.598	1.94741e-163	0	GLUD1
2.4141e-165	1.84058	0.983	0.61	4.67033e-161	0	SERPIND1
9.84949e-165	-3.15698	0.696	0.928	1.90548e-160	0	APOC3
1.13195e-164	1.29524	0.852	0.269	2.18987e-160	0	ARAF
6.03177e-164	1.30574	0.803	0.219	1.16691e-159	0	CFHR5
3.87906e-162	1.39426	0.886	0.325	7.50443e-158	0	HDAC6
7.01854e-161	1.3036	0.858	0.284	1.35781e-156	0	XPNPEP2
7.33125e-161	1.56618	0.937	0.524	1.4183e-156	0	SUB1
2.53098e-160	2.03841	0.978	0.617	4.89643e-156	0	TNFSF10
1.10173e-159	1.49034	0.938	0.488	2.13141e-155	0	CAT
1.82252e-159	1.37926	0.919	0.44	3.52585e-155	0	GOLPH3
7.01426e-159	1.61082	0.917	0.358	1.35698e-154	0	CD24
1.45404e-153	1.6503	0.918	0.414	2.81298e-149	0	SLCO1B1
1.04559e-151	1.47591	0.95	0.541	2.02279e-147	0	2022-03-06
1.74763e-151	1.46892	0.872	0.368	3.38097e-147	0	CDO1
5.00475e-151	1.0546	0.607	0.099	9.6822e-147	0	UPK3A
1.94288e-149	1.65833	0.996	0.841	3.75869e-145	0	FGG
4.79828e-149	1.02521	0.57	0.083	9.28276e-145	0	ZNF674-AS1
1.21923e-148	-1.44726	0.839	0.969	2.35873e-144	0	CLEC4GP1
1.29988e-147	1.51708	0.954	0.59	2.51475e-143	0	RPS15A
3.2657e-147	1.75462	0.935	0.539	6.31783e-143	0	ANGPTL3
7.58933e-147	1.13121	0.835	0.285	1.46823e-142	0	SLC16A1
5.03044e-145	1.29957	0.8	0.248	9.73188e-141	0	MYNN
2.38035e-144	-1.5523	0.988	0.988	4.60502e-140	0	CEBPZOS
3.03595e-143	1.94786	0.978	0.63	5.87335e-139	0	SERPINF2
1.22711e-140	1.13177	0.839	0.304	2.37397e-136	0	PRLR
2.13606e-140	1.5256	0.986	0.661	4.13243e-136	0	ALDH1A1
3.53716e-139	1.10237	0.858	0.293	6.84298e-135	0	LGALS3BP
3.23983e-137	1.46471	0.996	0.58	6.26778e-133	0	AKR1C2
1.59146e-136	1.37348	0.958	0.597	3.07883e-132	0	ACSM2A
2.54188e-136	1.27501	0.822	0.338	4.91751e-132	0	HAO1
8.2131e-136	1.30837	0.777	0.255	1.58891e-131	0	MIR4458HG
8.84339e-136	1.16238	0.852	0.303	1.71084e-131	0	AR
4.08826e-133	1.02759	0.709	0.19	7.90916e-129	0	MASP2
8.33141e-131	1.6597	0.906	0.448	1.61179e-126	0	LITAF
8.4093e-131	1.42337	0.701	0.202	1.62686e-126	0	RBP5
4.47641e-130	1.30017	0.994	0.889	8.66007e-126	0	EEF1A1
3.2897e-129	1.54947	0.974	0.621	6.36425e-125	0	PTP4A1
3.84763e-128	-2.02478	0.819	0.964	7.44363e-124	0	ACER3
1.4794e-127	1.0474	0.799	0.279	2.86205e-123	0	FBXO31
2.01039e-127	1.38987	0.927	0.477	3.8893e-123	0	CCT5
8.67189e-127	-2.73658	0.035	0.586	1.67766e-122	0	SPINK1
1.86048e-126	1.18348	0.715	0.255	3.59929e-122	0	LYZ
4.32254e-125	-4.16454	0.037	0.581	8.36238e-121	0	CRP
3.5181e-124	1.21684	0.824	0.348	6.80611e-120	0	PAIP1
1.41477e-123	1.4963	0.999	0.893	2.73702e-119	0	FGA
3.38726e-123	1.24835	0.918	0.474	6.553e-119	0	AOX1
4.35047e-123	-2.86677	0.114	0.637	8.41643e-119	0	ATF5
1.07361e-122	1.11743	0.941	0.403	2.07701e-118	0	GPC3
2.77054e-122	1.40133	0.908	0.436	5.35989e-118	0	WDR13
1.99232e-121	-1.63853	0.694	0.905	3.85434e-117	0	SRGN
2.47292e-121	-1.67704	0.043	0.584	4.78411e-117	0	PRG4
7.10073e-119	1.36552	0.883	0.565	1.37371e-114	0	PHC3
9.33943e-119	1.07113	0.928	0.607	1.80681e-114	0	CFHR1
1.71954e-114	-1.2439	0.017	0.534	3.32662e-110	0	HABP2
6.9782e-113	-1.30827	0.695	0.929	1.35e-108	0	GPR82
1.33463e-110	-1.85653	0.331	0.769	2.58197e-106	0	AGXT
2.33809e-108	1.3807	0.904	0.497	4.52326e-104	0	TM7SF2
8.44357e-108	1.24081	0.924	0.512	1.63349e-103	0	NCOA4
1.56934e-107	1.36608	0.994	0.807	3.03604e-103	0	RPL13
2.77356e-107	1.17817	0.84	0.408	5.36573e-103	0	SKIL
3.69356e-107	-1.34518	0.679	0.89	7.14557e-103	0	ZNF320
2.29028e-106	1.29075	0.824	0.381	4.43078e-102	0	BHMT
4.74021e-106	-1.4082	0.694	0.885	9.17041e-102	0	DIS3L
1.76051e-105	-1.41706	0.724	0.937	3.40588e-101	0	ABL2
1.66818e-104	1.41405	0.954	0.589	3.22725e-100	0	ALDH1L1
9.19577e-104	1.42981	0.987	0.799	1.77901e-99	0	DCXR
3.55732e-103	-1.452	0.35	0.8	6.88199e-99	0	CD74
6.62938e-103	1.42221	0.898	0.509	1.28252e-98	0	TST
6.72782e-103	1.15095	0.801	0.346	1.30156e-98	0	GRIPAP1
7.61841e-103	1.32262	0.987	0.819	1.47386e-98	0	GATM
2.2361e-102	1.27891	0.942	0.633	4.32596e-98	0	ADI1
2.48521e-102	-1.44766	0.035	0.515	4.80789e-98	0	LGALS4
4.12147e-102	1.41776	0.873	0.446	7.97339e-98	0	AIG1
7.34065e-102	-1.0175	0.542	0.825	1.42012e-97	0	LRAT
1.28856e-101	1.29132	0.965	0.607	2.49284e-97	0	CYP2E1
1.30627e-100	1.18717	0.941	0.632	2.52711e-96	0	ACSM2B
8.25758e-100	1.00483	0.704	0.258	1.59751e-95	0	LEAP2
1.97827e-97	1.07668	0.934	0.61	3.82716e-93	0	RPS7
5.04527e-96	-3.36165	0.083	0.53	9.76059e-92	0	CHI3L1
1.95704e-94	-1.82468	0.131	0.601	3.78609e-90	0	FST
3.62557e-94	1.25685	0.957	0.689	7.01402e-90	0	TMEM176A
5.1088e-94	-1.2453	0.65	0.856	9.88348e-90	0	MAN1B1-AS1
9.71425e-92	1.08167	0.927	0.606	1.87932e-87	0	FMO5
2.91716e-91	1.04521	0.767	0.333	5.64353e-87	0	CCL16
2.61847e-90	1.14143	0.957	0.708	5.06568e-86	0	RPS18
1.61371e-89	1.43188	0.971	0.779	3.12188e-85	0	SULT2A1
6.05957e-89	1.17534	0.617	0.208	1.17228e-84	0	HAAO
7.12341e-89	1.01973	0.932	0.582	1.37809e-84	0	CD81
8.04486e-89	1.03188	0.892	0.505	1.55636e-84	0	ADH4
2.11576e-88	1.11001	0.843	0.488	4.09314e-84	0	IDI1
6.92476e-87	-1.14241	0.014	0.434	1.33966e-82	0	INHBE
3.9817e-86	-1.00218	0.583	0.821	7.70299e-82	0	ZBTB8A
4.51073e-85	-1.3213	1	0.978	8.72646e-81	0	ALB
9.08391e-85	-1.75193	0.092	0.52	1.75737e-80	0	HAL
1.08793e-84	1.07355	0.996	0.922	2.10471e-80	0	APOH
7.32944e-84	1.08295	0.944	0.737	1.41795e-79	0	CMBL
2.53149e-83	1.13884	0.886	0.514	4.89743e-79	0	HGD
3.1935e-81	1.25537	0.85	0.492	6.17814e-77	0	PSMF1
1.54531e-80	1.04504	0.984	0.774	2.98956e-76	0	RPL11
1.6044e-79	1.02847	0.783	0.411	3.10387e-75	0	PDCD6
3.33613e-79	-1.10648	0.058	0.46	6.45407e-75	0	CYP3A7
1.11499e-75	-1.05945	0.845	0.965	2.15706e-71	0	ZNF302
2.6168e-75	1.31967	0.852	0.485	5.06246e-71	0	TOMM6
3.7342e-73	1.09016	0.899	0.559	7.22419e-69	0	CSDE1
7.42166e-72	1.16102	0.986	0.82	1.4358e-67	0	TMEM176B
3.07687e-71	1.1461	0.981	0.864	5.9525e-67	0	TPT1
3.40579e-71	1.18708	0.932	0.668	6.58884e-67	0	RPS13
6.40273e-70	1.02435	0.929	0.66	1.23867e-65	0	GPX4
2.27191e-69	-1.24887	0.01	0.363	4.39524e-65	0	SLPI
8.53279e-68	-1.37488	0	0.34	1.65075e-63	0	TKTL1
1.64577e-66	1.21307	0.965	0.767	3.1839e-62	0	RPS4X
2.29431e-66	1.10357	0.866	0.531	4.43858e-62	0	STAU1
1.10355e-65	1.02441	0.872	0.548	2.13494e-61	0	ACAA1
5.45038e-65	1.26482	0.823	0.467	1.05443e-60	0	MRPS18B
6.02476e-65	1.07884	0.908	0.642	1.16555e-60	0	LDHA
7.65042e-65	1.2176	0.931	0.617	1.48005e-60	0	ETFB
5.01707e-64	-1.68589	0.347	0.672	9.70603e-60	0	AFM
1.20231e-63	1.08304	0.791	0.466	2.326e-59	0	DNAJC21
1.31794e-63	-1.21322	0.001	0.325	2.54968e-59	0	CYP17A1
1.68074e-63	1.10352	0.934	0.705	3.25155e-59	0	A1CF
1.96853e-61	1.04094	0.801	0.452	3.80832e-57	0	TM4SF5
2.75418e-61	1.04558	0.791	0.444	5.32823e-57	0	SLC25A1
4.67256e-59	-1.06639	0.25	0.59	9.03953e-55	0	SERPINF1
2.77219e-58	1.01574	0.807	0.48	5.36309e-54	0	CSNK2B
7.69351e-58	1.41106	0.98	0.79	1.48839e-53	0	UBB
3.96812e-57	-1.01397	0.334	0.66	7.67673e-53	0	UTRN
5.13535e-57	-1.00642	0.104	0.438	9.93485e-53	0	ICAM1
7.94733e-57	1.08699	0.865	0.554	1.53749e-52	0	EIF6
1.88582e-56	1.00809	0.678	0.356	3.6483e-52	0	C10orf10
5.93276e-56	1.19809	0.84	0.525	1.14775e-51	0	ZNHIT1
8.43368e-56	-1.01735	0.624	0.817	1.63158e-51	0	RBM25
1.37936e-55	1.05649	0.622	0.311	2.6685e-51	0	POLR2J
3.26426e-55	-1.23143	0.135	0.447	6.31504e-51	0	SERPINE1
5.75479e-55	1.01746	0.924	0.666	1.11332e-50	0	NACA
2.95868e-54	-1.5108	0.437	0.699	5.72386e-50	0	AKR1B10
4.2382e-54	1.0595	0.83	0.513	8.19923e-50	0	PCYT2
6.18733e-54	1.09698	0.983	0.876	1.197e-49	0	RPLP2
1.96613e-53	-1.26711	0.436	0.707	3.80368e-49	0	SREK1
4.67799e-53	-1.50957	0.931	0.944	9.05003e-49	0	CLU
1.84726e-50	1.01067	0.895	0.642	3.57372e-46	0	RPL29
3.62466e-50	1.0227	0.888	0.584	7.01227e-46	0	TPI1
1.38896e-47	-1.0463	0.268	0.564	2.68709e-43	0	ASL
6.94395e-47	1.06741	0.878	0.617	1.34338e-42	0	NDUFS6
2.39769e-45	-1.76263	0.199	0.47	4.63858e-41	0	ANGPTL8
4.47563e-45	-1.00079	0.062	0.334	8.65856e-41	0	SEZ6L2
1.36238e-42	1.17919	0.945	0.721	2.63566e-38	0	FAU
8.00478e-42	-1.04538	0.39	0.626	1.54861e-37	0	DHRS7
6.11928e-41	-1.03062	0.151	0.423	1.18384e-36	0	UGT2B7
9.58362e-28	-1.28202	0.97	0.925	1.85405e-23	0	CTSD
3.89801e-24	-1.64221	0.872	0.867	7.5411e-20	0	ITIH3
4.86075e-15	-2.11579	0.875	0.785	9.4036e-11	0	ORM1
4.44586e-14	-1.113	0.734	0.738	8.60096e-10	0	PEG10
4.1331e-10	1.02862	0.483	0.345	7.99589e-06	0	MRPL38
7.23336e-10	-1.02651	0.659	0.631	1.39937e-05	0	ASPH
2.08429e-06	-1.08618	0.436	0.454	0.0403226	0	NQO1
1.13587e-204	2.48062	0.974	0.274	2.19745e-200	1	HAL
1.0455e-193	1.65757	0.846	0.152	2.02263e-189	1	SLCO1B3
5.56872e-190	1.03873	0.872	0.138	1.07732e-185	1	HSD11B1
4.83695e-185	1.13589	0.919	0.185	9.35757e-181	1	INHBE
1.06546e-175	1.16394	0.819	0.139	2.06123e-171	1	SEZ6L2
1.49567e-168	1.95679	0.99	0.306	2.89352e-164	1	SPINK1
5.87314e-166	2.20058	0.992	0.277	1.13622e-161	1	CHI3L1
7.94695e-162	1.24366	0.83	0.191	1.53742e-157	1	GPLD1
7.04864e-157	1.50827	0.955	0.276	1.36363e-152	1	ANGPTL8
1.91209e-152	2.22891	0.997	0.301	3.69913e-148	1	CRP
3.77056e-150	1.0113	0.801	0.179	7.29452e-146	1	DDIT4
2.37063e-148	1.54141	1	0.376	4.58622e-144	1	ATF5
2.82562e-145	1.05913	0.599	0.075	5.46645e-141	1	IFITM10
2.00151e-135	1.95698	1	0.843	3.87212e-131	1	ITIH3
5.50455e-132	1.61421	0.791	0.223	1.06491e-127	1	SLC22A7
3.69855e-130	1.94552	0.953	0.399	7.15521e-126	1	CPS1
4.75817e-128	1.23295	0.859	0.253	9.20516e-124	1	SERPINE1
7.42638e-128	1.90194	1	0.774	1.43671e-123	1	ORM1
4.44261e-124	1.85586	0.987	0.808	8.59467e-120	1	SRSF11
6.94772e-124	1.40182	0.72	0.165	1.34411e-119	1	SLPI
2.57909e-123	1.05865	0.78	0.236	4.9895e-119	1	TRPM8
7.92984e-122	1.79883	0.982	0.614	1.53411e-117	1	ITIH4
5.26545e-117	1.24719	0.887	0.371	1.01865e-112	1	PLIN5
3.33427e-114	1.08859	0.783	0.229	6.45048e-110	1	XDH
9.26543e-114	1.36856	1	0.964	1.79249e-109	1	C3
1.95618e-110	1.81624	1	0.74	3.78442e-106	1	SERPINA3
6.27526e-110	1.19909	0.762	0.243	1.21401e-105	1	RNPC3
2.94727e-109	1.54139	0.908	0.466	5.70179e-105	1	MST1
7.45168e-108	1.16785	0.791	0.247	1.4416e-103	1	ICAM1
3.56574e-107	1.38793	1	0.999	6.89828e-103	1	MALAT1
1.24146e-105	1.54724	0.916	0.466	2.40172e-101	1	PHKA2
3.30461e-104	1.62158	0.984	0.693	6.3931e-100	1	F12
3.99829e-104	1.41991	0.958	0.559	7.73509e-100	1	SREK1
4.90401e-104	1.44526	0.885	0.427	9.4873e-100	1	XAF1
7.43852e-103	1.6298	0.932	0.535	1.43906e-98	1	CDK5RAP3
4.90438e-102	1.41901	0.974	0.656	9.48801e-98	1	AZGP1
8.25239e-102	2.00029	0.927	0.504	1.59651e-97	1	AFM
6.04096e-99	1.04262	0.846	0.347	1.16868e-94	1	TRIM38
1.32901e-97	1.02582	0.963	0.604	2.5711e-93	1	HPN
1.51221e-96	1.09516	1	0.904	2.92551e-92	1	ACER3
7.21383e-96	1.32726	0.796	0.294	1.39559e-91	1	NEB
5.0144e-94	1.13133	0.997	0.942	9.70085e-90	1	KCNQ1OT1
3.65469e-93	1.10925	0.738	0.252	7.07036e-89	1	LINC00342
8.71452e-93	1.02744	0.764	0.282	1.68591e-88	1	ZNF518A
4.78388e-92	1.18425	0.893	0.439	9.25489e-88	1	TMEM205
2.35347e-91	1.22457	0.992	0.785	4.55302e-87	1	CFH
2.14302e-89	-2.94623	0.38	0.77	4.14589e-85	1	AKR1C2
1.86259e-88	1.0864	0.882	0.409	3.60336e-84	1	SERPINF1
5.64885e-85	1.21592	0.987	0.818	1.09283e-80	1	DST
3.86095e-84	1.01549	0.851	0.415	7.46939e-80	1	AHSA2
2.24824e-83	1.29728	0.908	0.548	4.34944e-79	1	PNN
2.86307e-83	-3.06308	0.495	0.766	5.53889e-79	1	AKR1C1
1.56025e-82	-2.04323	0.113	0.655	3.01845e-78	1	GPC3
2.73061e-82	1.16441	0.94	0.596	5.28264e-78	1	CCNL2
1.91418e-81	1.40245	0.843	0.383	3.70317e-77	1	FST
2.63984e-79	1.22223	1	0.995	5.10703e-75	1	NEAT1
1.88429e-76	1.16342	0.992	0.707	3.64536e-72	1	APCS
1.95871e-76	1.27469	0.919	0.58	3.78932e-72	1	SAT2
6.05778e-75	-1.27435	0.005	0.547	1.17194e-70	1	XPNPEP2
4.53507e-73	1.02789	0.984	0.767	8.77355e-69	1	PNISR
1.44617e-71	1.10204	0.914	0.551	2.79776e-67	1	SLC38A10
2.10866e-70	-1.20207	0.01	0.528	4.07941e-66	1	GSTA2
3.63658e-70	1.04798	0.914	0.553	7.03532e-66	1	ZRANB2
1.16762e-66	1.11935	0.783	0.371	2.25887e-62	1	ANKZF1
3.12174e-65	1.27471	1	0.83	6.03932e-61	1	APOC3
5.06318e-65	1.0599	0.893	0.603	9.79522e-61	1	SERPINA5
1.05015e-62	1.33097	0.997	0.896	2.03162e-58	1	CP
2.09175e-59	1.01177	0.95	0.744	4.0467e-55	1	CYP3A5
2.79158e-59	1.04061	0.885	0.6	5.40058e-55	1	NKTR
1.47329e-57	1.10965	0.788	0.422	2.85022e-53	1	SLC27A5
1.50319e-54	-1.99185	0.62	0.787	2.90808e-50	1	ALDH1A1
3.2644e-48	-1.26943	0.021	0.422	6.31531e-44	1	SLC13A5
4.45605e-48	-1.77055	0.458	0.747	8.62068e-44	1	ALDH1L1
4.37125e-47	1.0516	0.869	0.587	8.45663e-43	1	FTCD
3.96753e-46	-1.73142	0.27	0.654	7.67558e-42	1	OSGIN1
2.41907e-42	-1.80687	0.764	0.883	4.67994e-38	1	RPL13
2.2055e-39	-1.4108	0.984	0.952	4.26675e-35	1	CES1
1.43953e-38	-2.87196	0.476	0.678	2.78492e-34	1	MTRNR2L1
4.7098e-38	-1.41556	0.484	0.717	9.11158e-34	1	AKR1C3
9.8235e-38	-1.1303	0.204	0.561	1.90045e-33	1	RHOC
6.36191e-37	-1.61844	0.99	0.967	1.23077e-32	1	FTH1
2.19806e-35	-1.25624	0.293	0.621	4.25237e-31	1	SLCO1B1
2.213e-35	-1.72767	0.45	0.732	4.28127e-31	1	UQCR10
7.1907e-33	-1.46946	1	0.995	1.39111e-28	1	FTL
1.54021e-31	-3.02519	0.853	0.807	2.9797e-27	1	GLUL
5.63742e-31	-1.21362	0.005	0.284	1.09062e-26	1	TKTL1
4.99701e-30	-1.18732	0.212	0.494	9.66722e-26	1	HPR
5.55052e-28	-2.09951	0.78	0.8	1.0738e-23	1	SEC62
6.96773e-28	-1.4349	0.856	0.789	1.34798e-23	1	CMBL
7.7704e-28	-1.06971	0.013	0.27	1.50326e-23	1	CYP17A1
4.81601e-27	-1.76175	0.997	0.995	9.31704e-23	1	ERCC-00002
5.19596e-27	-1.19347	0.421	0.659	1.00521e-22	1	ST13
6.94731e-27	-1.87209	0.615	0.731	1.34403e-22	1	HMGCS1
8.43029e-27	-1.3781	0.605	0.771	1.63092e-22	1	SOD1
1.82158e-26	-1.67012	0.238	0.491	3.52403e-22	1	NQO1
1.18722e-25	-1.00079	0.62	0.732	2.29679e-21	1	MGST1
1.70797e-25	-1.04794	0.233	0.529	3.30423e-21	1	APRT
2.29867e-25	-1.10206	0.555	0.74	4.44702e-21	1	GSTA1
8.70013e-25	-1.69327	0.636	0.744	1.68313e-20	1	TNFSF10
9.49591e-25	-1.14906	0.411	0.653	1.83708e-20	1	CCT5
1.03854e-24	-1.10764	0.408	0.638	2.00915e-20	1	PSMF1
1.53483e-24	-1.13333	0.277	0.555	2.96928e-20	1	STMN1
1.64668e-23	-1.3245	0.424	0.634	3.18567e-19	1	NDUFB11
3.27284e-23	-1.05711	0.571	0.726	6.33163e-19	1	RPS15A
4.31113e-23	-1.466	0.526	0.7	8.34032e-19	1	SORD
4.63433e-23	-1.24734	0.908	0.895	8.96558e-19	1	HSP90AB1
9.37762e-23	-1.20022	0.45	0.637	1.8142e-18	1	CBR1
3.43631e-22	-1.70614	0.393	0.603	6.64789e-18	1	UXT
1.10541e-21	-1.04013	0.976	0.899	2.13852e-17	1	PEBP1
1.62772e-21	-1.02935	0.791	0.882	3.14898e-17	1	RPS19
3.5247e-21	-1.38805	0.204	0.427	6.81888e-17	1	HULC
1.03811e-20	-1.12707	0.613	0.807	2.00832e-16	1	RPL35
1.59298e-20	-1.07438	0.529	0.672	3.08178e-16	1	SUB1
2.69953e-20	-1.39231	0.293	0.504	5.22252e-16	1	TIMM17B
2.92721e-20	-1.51688	0.749	0.779	5.66298e-16	1	UGT2B4
4.93807e-20	-1.26417	0.432	0.624	9.5532e-16	1	TXNRD1
5.37002e-20	-1.17503	0.597	0.717	1.03888e-15	1	HMGN2
1.98788e-19	-1.37366	0.432	0.613	3.84576e-15	1	UBD
1.19276e-18	-1.27327	0.369	0.623	2.30752e-14	1	GPX2
5.30964e-18	-1.005	0.545	0.685	1.0272e-13	1	CSDE1
8.17048e-18	-1.08315	0.424	0.63	1.58066e-13	1	TOMM6
2.3184e-17	-1.07772	0.327	0.54	4.48517e-13	1	SPP1
7.21974e-17	-1.02796	0.762	0.84	1.39673e-12	1	RPS4X
1.59149e-16	-1.04611	0.403	0.608	3.07889e-12	1	MRPS18B
1.68769e-16	-1.0943	0.848	0.864	3.26501e-12	1	RPL6
5.09789e-16	-1.10777	0.545	0.702	9.86238e-12	1	TPI1
1.48921e-15	-1.25717	0.777	0.829	2.88103e-11	1	ATP5I
2.45685e-15	-1.61773	0.992	0.988	4.75301e-11	1	ERCC-00096
2.64672e-15	-1.01736	0.67	0.812	5.12035e-11	1	FAU
3.9624e-15	-1.05126	0.822	0.867	7.66565e-11	1	GAPDH
1.08314e-14	-1.29512	0.817	0.829	2.09545e-10	1	RPL37
1.17822e-14	-1.14333	0.683	0.736	2.27938e-10	1	PTP4A1
1.27083e-14	-1.34369	0.686	0.73	2.45854e-10	1	SERPIND1
1.38464e-14	-1.10904	0.298	0.481	2.67872e-10	1	SLC16A1
1.95479e-14	-1.36414	1	0.928	3.78173e-10	1	SELENOP
2.44793e-14	-1.0623	0.539	0.672	4.73577e-10	1	SKP1
3.57452e-14	-1.09121	0.777	0.833	6.91527e-10	1	EIF1
4.52981e-14	-1.60804	0.39	0.539	8.76338e-10	1	PQBP1
1.18319e-13	-1.05157	0.919	0.906	2.28901e-09	1	RPLP2
1.71882e-12	-1.23214	0.955	0.931	3.32523e-08	1	HSP90AA1
2.6329e-12	-1.39519	1	0.993	5.0936e-08	1	ERCC-00130
2.66795e-12	-1.1589	0.919	0.857	5.16142e-08	1	RARRES2
9.43292e-12	-1.46523	0.458	0.548	1.82489e-07	1	RGN
2.12561e-11	-1.05942	0.607	0.711	4.1122e-07	1	PRDX5
1.8306e-10	-1.05772	0.772	0.79	3.54147e-06	1	NPM1
4.59289e-10	-1.13025	0.717	0.777	8.88541e-06	1	COX4I1
7.61404e-10	-1.02777	0.639	0.727	1.47301e-05	1	ETFB
7.66614e-10	-1.08856	0.691	0.726	1.48309e-05	1	PHYH
1.24676e-09	-1.13254	1	0.997	2.41199e-05	1	ERCC-00074
4.59652e-09	-1.58917	0.987	0.974	8.89242e-05	1	ERCC-00171
1.48955e-08	-1.51209	0.723	0.708	0.000288169	1	GLUD1
1.2838e-07	-1.76614	0.856	0.77	0.00248364	1	SLC2A2
3.73973e-139	2.03894	0.962	0.32	7.23488e-135	2	CRP
1.03997e-117	2.31299	0.919	0.401	2.01193e-113	2	ATF5
1.26566e-109	-2.93957	0.136	0.806	2.44855e-105	2	AKR1C2
1.04785e-106	-3.14333	0.303	0.905	2.02718e-102	2	GLUL
1.47789e-106	-2.5101	0.15	0.822	2.85912e-102	2	AKR1C1
2.96661e-106	1.84503	0.89	0.308	5.73921e-102	2	CHI3L1
7.29887e-106	1.87015	0.994	0.998	1.41204e-101	2	ERCC-00074
2.73398e-102	-2.80129	0.327	0.88	5.28915e-98	2	SEC62
6.65904e-102	-2.56333	0.11	0.787	1.28826e-97	2	UQCR10
1.48849e-98	1.40295	0.974	0.99	2.87963e-94	2	CEBPZOS
5.5882e-95	-1.64065	0.116	0.778	1.08109e-90	2	AKR1C3
3.65406e-94	-1.90191	0.251	0.849	7.06915e-90	2	ALDH1A1
1.9671e-93	-1.86066	0.145	0.797	3.80555e-89	2	ALDH1L1
5.7582e-91	-1.60732	0.228	0.835	1.11398e-86	2	SOD1
7.71269e-91	-2.12268	0.017	0.662	1.4921e-86	2	GPC3
2.1325e-89	1.65625	0.89	0.336	4.12554e-85	2	SPINK1
4.42416e-88	-2.2255	0.199	0.803	8.55897e-84	2	HMGCS1
4.04543e-87	-1.27749	0.251	0.853	7.82629e-83	2	RPS3A
2.37455e-86	-1.48325	0.301	0.873	4.5938e-82	2	NPM1
4.53933e-85	-1.32481	0.142	0.756	8.78179e-81	2	H3F3B
6.39725e-85	1.28827	0.971	0.939	1.23761e-80	2	SLC25A37
8.9091e-85	1.6306	0.974	0.921	1.72355e-80	2	ZNF302
4.77605e-84	-1.60708	0.373	0.899	9.23974e-80	2	ATP5I
9.28781e-84	-1.05135	0.251	0.84	1.79682e-79	2	ALDH3A2
3.69297e-83	-1.86002	0.483	0.928	7.14442e-79	2	RPL6
5.18599e-82	-1.6445	0.046	0.658	1.00328e-77	2	SLCO1B1
2.39369e-81	-1.4384	0.286	0.825	4.63084e-77	2	NACA
3.51538e-81	-1.17838	0.182	0.788	6.80085e-77	2	HMGN2
3.99061e-81	-1.02263	0.199	0.796	7.72024e-77	2	ACSM2A
4.05146e-81	-1.4361	0.382	0.905	7.83795e-77	2	RPS4X
4.28769e-81	1.90383	0.974	0.933	8.29496e-77	2	CTSD
4.91914e-81	-1.35278	0.324	0.864	9.51658e-77	2	RPS18
1.87184e-79	-1.27586	0.133	0.74	3.62126e-75	2	SUB1
2.45827e-78	-1.45194	0.477	0.932	4.75576e-74	2	RPL13
4.3776e-78	-1.04527	0.081	0.67	8.46891e-74	2	TXN
7.29219e-78	-1.38864	0.402	0.888	1.41075e-73	2	PAH
1.49309e-77	-1.11998	0.197	0.789	2.88853e-73	2	RPS15A
1.92677e-77	-1.35545	0.098	0.689	3.72752e-73	2	PSMF1
6.4124e-77	-1.38973	0.376	0.878	1.24054e-72	2	RPL19
1.10677e-76	-1.13567	0.237	0.813	2.14116e-72	2	ADI1
1.46036e-76	-1.68434	0.171	0.735	2.82521e-72	2	SKP1
3.20725e-76	-1.68595	0.078	0.68	6.20475e-72	2	OSGIN1
5.62912e-76	-1.70699	0.243	0.807	1.08901e-71	2	SERPIND1
1.66823e-75	-1.18322	0.246	0.81	3.22736e-71	2	RPS6
3.0344e-75	-1.80128	0.254	0.81	5.87035e-71	2	TNFSF10
6.42076e-75	1.69636	0.962	0.922	1.24216e-70	2	SCD
1.25055e-74	-1.22859	0.202	0.77	2.41932e-70	2	RPL14
1.45964e-74	-1.01964	0.156	0.752	2.82382e-70	2	CSDE1
1.58498e-74	1.53956	0.98	0.997	3.0663e-70	2	ERCC-00130
2.14418e-74	-1.61541	0.439	0.92	4.14813e-70	2	UBB
4.55843e-74	-1.83702	0.223	0.797	8.81874e-70	2	GLUD1
1.4775e-73	-1.2973	0.234	0.796	2.85836e-69	2	ELOB
3.84755e-73	-1.30085	0.107	0.683	7.44346e-69	2	TOMM6
4.33904e-73	-1.53928	0.116	0.685	8.39431e-69	2	NDUFB11
6.7069e-73	-1.50087	0.269	0.809	1.29752e-68	2	PTP4A1
1.05264e-72	-1.28473	0.107	0.676	2.03644e-68	2	NDUFA6
1.42509e-72	-1.15267	0.376	0.875	2.75698e-68	2	CMBL
1.94406e-72	-1.62257	0.416	0.899	3.76098e-68	2	RPL37
2.88484e-72	-1.33942	0.185	0.762	5.58102e-68	2	TPI1
2.88881e-72	-1.31264	0.434	0.896	5.5887e-68	2	RPS27A
3.36655e-71	-1.20307	0.338	0.868	6.51292e-67	2	RPL7
3.88503e-71	1.82152	0.98	0.991	7.51599e-67	2	ERCC-00004
4.4965e-71	-2.12763	0.09	0.652	8.69893e-67	2	UXT
7.40514e-71	-1.42749	0.338	0.843	1.4326e-66	2	COX4I1
7.83038e-71	-1.03409	0.327	0.859	1.51487e-66	2	SON
8.84534e-71	-1.54455	0.5	0.923	1.71122e-66	2	GAPDH
2.57425e-70	-1.71165	0.451	0.89	4.98015e-66	2	EIF1
7.39325e-70	-1.46261	0.205	0.754	1.4303e-65	2	SORD
1.26464e-69	-1.04871	0.223	0.775	2.44658e-65	2	RPL26
1.49564e-69	-1.12621	0.107	0.662	2.89347e-65	2	CSNK2B
3.38108e-69	-1.44546	0.087	0.639	6.54103e-65	2	ATP5O
3.806e-69	-1.01674	0.185	0.74	7.36309e-65	2	ACADSB
5.72416e-69	-1.35759	0.142	0.704	1.1074e-64	2	ST13
6.67224e-69	-1.25568	0.341	0.847	1.29081e-64	2	RPS5
8.31509e-69	-1.07698	0.15	0.711	1.60864e-64	2	HGD
1.06773e-68	1.74799	0.951	0.787	2.06563e-64	2	ORM1
1.42887e-68	-1.00552	0.28	0.827	2.76429e-64	2	DSP
1.48354e-68	-2.44445	0.413	0.85	2.87006e-64	2	SLC2A2
3.30783e-68	-1.24612	0.592	0.916	6.39934e-64	2	RARRES2
6.27794e-68	-1.17428	0.249	0.794	1.21453e-63	2	ETFB
2.17364e-67	-1.07329	0.156	0.694	4.20512e-63	2	CCT5
5.95493e-67	-1.06583	0.272	0.809	1.15204e-62	2	RPL12
1.91875e-66	-1.13963	0.104	0.65	3.71202e-62	2	PARK7
3.58506e-65	-1.18837	0.205	0.744	6.93566e-61	2	TMEM258
1.30783e-64	-1.1001	0.298	0.807	2.53012e-60	2	COX5B
1.5663e-64	-1.03393	0.517	0.928	3.03017e-60	2	RPS19
5.39529e-64	-1.20363	0.228	0.748	1.04377e-59	2	MRPS21
5.57471e-64	-1.00681	0.101	0.646	1.07848e-59	2	TCF25
7.22895e-64	-1.01202	0.078	0.613	1.39851e-59	2	GOT2
7.46049e-64	-1.01893	0.367	0.869	1.44331e-59	2	RPL4
7.46084e-64	-1.00541	0.11	0.645	1.44337e-59	2	EIF3L
9.34339e-64	-1.43321	0.147	0.671	1.80757e-59	2	TXNRD1
1.64728e-63	-1.06157	0.246	0.747	3.18682e-59	2	CYB5A
1.8105e-63	-1.18653	0.006	0.519	3.5026e-59	2	GSTA2
2.39382e-63	-1.84091	0.922	0.979	4.63109e-59	2	FTH1
4.22476e-63	-1.02336	0.373	0.859	8.17321e-59	2	ATP5B
1.09396e-62	-1.20568	0.173	0.709	2.11638e-58	2	UBA1
1.36092e-62	-1.31331	0.708	0.969	2.63284e-58	2	RPL41
1.86354e-62	-1.25312	0.133	0.665	3.6052e-58	2	ZCRB1
3.87307e-62	-1.0865	0.136	0.666	7.49284e-58	2	LITAF
4.58891e-62	-1.03275	0.231	0.773	8.8777e-58	2	NIPBL
5.17303e-62	-1.16339	0.194	0.727	1.00077e-57	2	ECI2
8.09671e-62	-1.025	0.468	0.905	1.56639e-57	2	RPL8
1.19889e-61	-1.47676	0.139	0.651	2.31938e-57	2	COA3
1.61482e-61	1.08649	0.971	0.922	3.12404e-57	2	CLEC4GP1
2.42933e-61	-1.03442	0.436	0.869	4.69978e-57	2	PRDX1
4.0506e-61	-1.16805	0.509	0.908	7.83629e-57	2	RPS14
4.30229e-61	-1.12987	0.228	0.741	8.32322e-57	2	2022-03-06
6.29703e-61	-1.3276	0.191	0.707	1.21822e-56	2	NADK2
7.02766e-61	-1.66213	0.095	0.611	1.35957e-56	2	RGN
7.28968e-61	-1.05467	0.052	0.56	1.41026e-56	2	HAO1
9.28055e-61	-1.10369	0.098	0.629	1.79542e-56	2	SLC25A1
1.62332e-60	-1.32584	0.465	0.882	3.14047e-56	2	UQCRQ
1.84082e-60	-1.23629	0.064	0.571	3.56126e-56	2	HDAC6
3.14283e-60	-1.15342	0.13	0.653	6.08011e-56	2	MRPS18B
3.14994e-60	-1.06229	0.069	0.579	6.09388e-56	2	RHOC
5.87277e-60	-1.00057	0.41	0.86	1.13615e-55	2	RPS23
2.23866e-59	-1.8384	0.081	0.59	4.33092e-55	2	PQBP1
3.09885e-59	1.63887	0.951	0.99	5.99504e-55	2	ERCC-00046
9.88076e-59	-1.10258	0.39	0.842	1.91153e-54	2	UGT2B4
1.03386e-58	-1.08402	0.379	0.845	2.00011e-54	2	RPL35
2.02614e-58	1.67163	0.737	0.327	3.91978e-54	2	ANGPTL8
2.13085e-58	-1.0835	0.416	0.853	4.12233e-54	2	HINT1
3.46843e-58	-1.05704	0.095	0.609	6.71002e-54	2	MRPL41
4.31598e-58	-1.16365	0.228	0.735	8.34969e-54	2	ANGPTL3
4.5022e-58	-1.30922	0.621	0.948	8.70996e-54	2	TPT1
5.46518e-58	-1.27091	0.035	0.52	1.05729e-53	2	HPR
5.92681e-58	-1.00329	0.179	0.698	1.1466e-53	2	ZNHIT1
7.49345e-58	-1.01076	0.361	0.832	1.44968e-53	2	PFDN5
1.28788e-57	-1.04707	0.142	0.639	2.49153e-53	2	DNAJC21
1.53443e-57	-1.07031	0.176	0.693	2.96852e-53	2	TCOF1
1.8467e-57	-1.16028	0.393	0.858	3.57263e-53	2	FAU
6.76892e-57	-1.29945	0.653	0.953	1.30951e-52	2	RPLP2
1.48359e-56	1.4204	0.957	0.853	2.87015e-52	2	ITIH3
4.31116e-56	-1.12844	0.483	0.904	8.34036e-52	2	MYL6
5.26958e-56	-1.01785	0.162	0.669	1.01945e-51	2	FIS1
5.56871e-56	-1.12659	0.468	0.885	1.07732e-51	2	UBA52
1.30327e-55	1.48789	0.974	0.991	2.5213e-51	2	ERCC-00096
4.94179e-55	-1.23543	0.306	0.77	9.56038e-51	2	COX7A2
6.7912e-55	-1.20324	0.711	0.962	1.31383e-50	2	LINC00504
5.11664e-54	-1.02383	0.324	0.79	9.89866e-50	2	PHYH
1.07096e-53	-1.11803	0.127	0.609	2.07188e-49	2	ATP5J
1.09747e-53	-1.15435	0.642	0.95	2.12317e-49	2	RPS12
5.91343e-53	1.27882	0.968	0.97	1.14401e-48	2	C3
6.39781e-53	1.28146	0.983	0.998	1.23772e-48	2	ERCC-00002
6.78272e-53	-1.01115	0.208	0.688	1.31219e-48	2	MIF
2.04263e-52	-1.13203	0.026	0.481	3.95167e-48	2	MIR4458HG
3.07848e-52	-1.29991	0.072	0.539	5.95562e-48	2	TIMM17B
4.72619e-52	-1.06254	0.058	0.52	9.14328e-48	2	OTUD5
9.14233e-52	-1.18955	0.121	0.59	1.76868e-47	2	ADH6
3.12096e-51	-1.04548	0.043	0.502	6.03781e-47	2	ACSM5
1.45333e-49	-1.05118	0.116	0.579	2.81162e-45	2	STMN1
2.70138e-49	-1.05034	0.061	0.52	5.22609e-45	2	SLC16A1
3.86303e-49	-1.32334	0.168	0.654	7.47343e-45	2	GPX2
6.10174e-49	-1.1396	0.223	0.673	1.18044e-44	2	C14orf2
2.28812e-48	-2.81288	0.295	0.707	4.42659e-44	2	MTRNR2L1
8.45459e-48	-1.28105	0	0.419	1.63563e-43	2	SLC13A5
3.77519e-47	-1.84649	1	0.995	7.30349e-43	2	FTL
4.78457e-46	-1.43746	0.038	0.452	9.25624e-42	2	HULC
5.17902e-45	-1.05353	0.52	0.893	1.00193e-40	2	SULT2A1
3.8761e-44	-1.39576	0.095	0.511	7.4987e-40	2	NQO1
5.66087e-44	-1.05711	0.032	0.433	1.09515e-39	2	KRBOX4
1.20827e-43	-1.02993	0.205	0.649	2.33753e-39	2	VAT1
3.64245e-42	1.08878	0.54	0.21	7.04669e-38	2	HSD11B1
4.54384e-41	1.18558	0.604	0.255	8.79052e-37	2	INHBE
1.97815e-40	-1.38107	0.725	0.917	3.82694e-36	2	FGG
2.73466e-40	1.243	0.922	0.758	5.29047e-36	2	SERPINA3
1.44387e-38	-1.06781	0.234	0.64	2.79332e-34	2	WDR13
2.58339e-35	1.03321	0.046	0.398	4.99783e-31	2	NDUFB3
5.61494e-35	1.64795	0.91	0.918	1.08627e-30	2	METTL7A
6.6681e-29	1.21328	0.922	0.986	1.29001e-24	2	ERCC-00171
1.38068e-26	-1.49818	0.87	0.933	2.67107e-22	2	TTR
4.08948e-25	-1.04521	0.012	0.266	7.91152e-21	2	CYP17A1
9.69767e-24	1.00286	0.234	0.56	1.87611e-19	2	PSMC5
2.66588e-22	1.03299	0.457	0.215	5.15741e-18	2	SEZ6L2
1.25045e-21	1.40728	0.853	0.911	2.41912e-17	2	ERCC-00113
5.09709e-21	1.27774	0.52	0.324	9.86084e-17	2	SERPINE1
1.24427e-20	1.19027	0.512	0.308	2.40716e-16	2	CYP3A7
1.07446e-14	1.2812	0.413	0.257	2.07866e-10	2	H19
1.96852e-14	-1.01462	0.942	0.939	3.8083e-10	2	SELENOP
1.20232e-11	1.0297	0.471	0.313	2.32601e-07	2	ICAM1
1.59277e-11	1.08419	0.113	0.304	3.08138e-07	2	IP6K1
1.50882e-09	1.06481	0.165	0.374	2.91896e-05	2	TNS3
6.18054e-09	1.39258	0.714	0.707	0.000119569	2	A1BG
5.24574e-155	1.52446	0.9	0.143	1.01484e-150	3	TKTL1
7.77675e-126	1.53008	0.744	0.136	1.50449e-121	3	DHRS2
9.58399e-89	-2.48463	0.173	0.793	1.85412e-84	3	CYP2E1
8.44739e-84	1.04043	0.651	0.144	1.63423e-79	3	PRAME
6.58786e-83	1.27742	0.948	0.377	1.27449e-78	3	NQO1
9.25153e-60	1.22563	0.377	0.068	1.7898e-55	3	LCAL1
5.36278e-58	1.09668	0.941	0.574	1.03748e-53	3	AKR1B10
8.42796e-58	1.39346	0.747	0.282	1.63047e-53	3	UGT2B7
9.37163e-57	-1.40354	0.36	0.807	1.81304e-52	3	C4BPA
3.151e-56	1.01671	0.734	0.292	6.09593e-52	3	UGT2B10
2.828e-53	-1.67586	0.287	0.745	5.47104e-49	3	CD81
1.25188e-50	-1.30209	0.183	0.669	2.42189e-46	3	AOX1
2.93067e-49	-1.71909	0.917	0.978	5.66968e-45	3	C3
1.28301e-48	1.60753	0.965	0.704	2.4821e-44	3	PEG10
1.69772e-48	-1.53303	0.152	0.61	3.2844e-44	3	GGH
8.95952e-48	-1.58966	0.377	0.781	1.73331e-43	3	GPAM
2.23042e-47	-1.20512	0.035	0.509	4.31497e-43	3	HPD
6.90913e-47	-2.82413	0.287	0.696	1.33664e-42	3	MTRNR2L1
1.13345e-44	1.21262	0.934	0.597	2.19278e-40	3	ASPH
2.76766e-43	-1.80908	0.166	0.586	5.35432e-39	3	RGN
7.59727e-42	-2.54934	0.588	0.844	1.46977e-37	3	ORM1
1.09215e-41	1.03909	0.969	0.746	2.11287e-37	3	UGT2B4
6.64741e-41	1.37193	0.882	0.567	1.28601e-36	3	CBR1
7.60317e-41	1.0732	1	0.995	1.47091e-36	3	FTL
1.6535e-40	1.20083	0.851	0.5	3.19885e-36	3	NDRG1
9.79074e-40	1.24339	0.907	0.547	1.89412e-35	3	TXNRD1
6.05255e-39	-1.49972	0.183	0.576	1.17093e-34	3	CD24
6.10966e-39	-1.48996	0.343	0.722	1.18197e-34	3	ITIH4
2.1531e-38	1.23514	0.862	0.542	4.16539e-34	3	UBD
1.67526e-37	-2.0924	0.72	0.89	3.24095e-33	3	ITIH3
1.23276e-36	-1.69643	0.983	0.956	2.3849e-32	3	RBP4
3.24338e-36	-1.84627	0.723	0.855	6.27465e-32	3	PLG
8.31438e-36	-1.52624	0.429	0.748	1.6085e-31	3	A1BG
1.35194e-35	-1.50905	0.052	0.438	2.61546e-31	3	HULC
5.39905e-35	-1.05152	0.311	0.669	1.0445e-30	3	CAT
1.25597e-33	-1.17263	0.429	0.747	2.42979e-29	3	C1R
2.58227e-33	-3.08301	0.076	0.441	4.99567e-29	3	CHI3L1
3.83299e-33	-1.90454	0.574	0.813	7.4153e-29	3	SERPINA3
9.80174e-32	-1.17819	0.135	0.496	1.89625e-27	3	OTUD5
1.82776e-31	-1.43041	0.166	0.513	3.53599e-27	3	TIMM17B
1.88297e-31	-1.04719	0.066	0.416	3.6428e-27	3	KRBOX4
5.79387e-31	-1.07313	0.273	0.615	1.12088e-26	3	AQP9
5.68333e-30	-1.24642	0.284	0.633	1.0995e-25	3	ORM2
1.30326e-29	-1.27181	0.488	0.777	2.52129e-25	3	F12
1.18861e-28	1.43372	0.869	0.541	2.29948e-24	3	VAT1
1.08835e-27	1.05647	0.983	0.91	2.10553e-23	3	FN1
1.12169e-27	-1.64324	0.1	0.43	2.17002e-23	3	ANGPTL8
1.29748e-27	-1.04228	0.301	0.618	2.51011e-23	3	WDR13
1.90289e-27	-1.32132	0.394	0.663	3.68132e-23	3	NADK2
4.7401e-27	-1.83122	0.249	0.552	9.17019e-23	3	PQBP1
1.11729e-26	-1.11637	0.384	0.664	2.16151e-22	3	UBA1
2.35726e-26	-1.06203	0.488	0.741	4.56035e-22	3	AZGP1
2.4754e-26	-1.08951	0.834	0.875	4.78892e-22	3	TMEM176B
3.13549e-26	-1.0321	0.965	0.964	6.06592e-22	3	KNG1
3.866e-26	1.03576	0.464	0.19	7.47917e-22	3	LAMB1
8.6966e-26	-1.02711	0.107	0.43	1.68244e-21	3	CYP8B1
8.3031e-25	-1.09519	0.367	0.656	1.60632e-20	3	TM7SF2
1.26872e-24	1.17153	0.457	0.187	2.45447e-20	3	CKB
2.89142e-24	1.02815	0.879	0.548	5.59375e-20	3	OSGIN1
2.36388e-23	-2.1962	0.765	0.787	4.57316e-19	3	SLC2A2
1.12197e-22	-1.04222	0.82	0.861	2.17056e-18	3	DCXR
3.43067e-22	-1.10013	0.716	0.797	6.63697e-18	3	PSMB1
8.61715e-22	1.00322	0.986	0.928	1.66707e-17	3	HSP90AA1
1.01474e-20	-2.28318	0.754	0.824	1.96311e-16	3	GLUL
1.55636e-19	-2.2435	0.301	0.505	3.01093e-15	3	ATF5
1.58384e-17	-1.88769	0.439	0.586	3.0641e-13	3	UXT
2.48691e-17	-1.10441	0.464	0.618	4.81117e-13	3	NDUFB11
4.33128e-16	-1.32109	0.99	0.932	8.37928e-12	3	SELENOP
6.17371e-16	1.00496	0.595	0.348	1.19437e-11	3	CCNI
1.36547e-15	-2.11848	0.253	0.443	2.64164e-11	3	SPINK1
4.01354e-15	-1.19463	0.848	0.824	7.76459e-11	3	RPL37
7.13231e-15	1.0313	0.689	0.444	1.37982e-10	3	ASL
1.24067e-14	-1.06671	0.173	0.382	2.40021e-10	3	SLC13A5
1.73014e-13	-1.17252	0.917	0.884	3.34714e-09	3	FGG
2.25011e-13	1.03916	0.765	0.621	4.35306e-09	3	ENAH
3.46316e-13	-1.15911	0.574	0.671	6.69983e-09	3	ANGPTL3
2.13393e-12	1.04789	0.941	0.822	4.1283e-08	3	MTDH
2.79906e-11	-1.23006	0.865	0.787	5.41506e-07	3	SEC62
2.36663e-10	-3.1198	0.318	0.431	4.57848e-06	3	CRP
2.17829e-09	1.11211	0.519	0.338	4.21412e-05	3	BRD7
6.15165e-08	1.03655	0.668	0.511	0.0011901	3	DDAH1
7.97609e-234	1.2316	0.873	0.077	1.54305e-229	4	LY6K
1.83497e-213	2.25294	0.964	0.137	3.54993e-209	4	CYP17A1
1.26486e-210	1.79486	1	0.144	2.447e-206	4	TKTL1
4.03222e-183	1.38163	0.893	0.123	7.80074e-179	4	PRAME
5.11636e-174	1.31378	0.762	0.086	9.89811e-170	4	FAM151A
4.40729e-165	1.08596	0.714	0.077	8.52635e-161	4	PDZK1IP1
2.135e-151	1.48864	0.885	0.176	4.13036e-147	4	SLC39A4
1.25694e-129	2.18152	0.992	0.382	2.43168e-125	4	NQO1
7.49255e-127	1.69945	0.98	0.295	1.44951e-122	4	LGALS4
4.49506e-126	1.48763	0.956	0.322	8.69614e-122	4	FAM162A
7.03891e-125	1.32571	0.929	0.264	1.36175e-120	4	S100A16
2.25221e-113	1.40404	0.984	0.426	4.35713e-109	4	S100A10
1.01595e-110	1.49046	0.988	0.351	1.96546e-106	4	PRG4
3.56508e-110	1.59234	0.996	0.445	6.897e-106	4	IFI30
9.07325e-110	1.00981	0.671	0.116	1.75531e-105	4	DRAIC
5.84544e-109	1.16136	0.964	0.373	1.13086e-104	4	NDUFC1
1.23946e-107	1.56198	0.996	0.577	2.39786e-103	4	COX6C
2.34396e-107	1.96898	1	0.995	4.53462e-103	4	FTL
2.81603e-105	2.53564	1	0.914	5.44788e-101	4	TTR
1.11855e-102	1.14271	0.702	0.129	2.16395e-98	4	CXCL10
1.02683e-101	1.26763	0.996	0.48	1.98651e-97	4	ATP5J
1.06443e-101	1.73702	0.992	0.596	2.05924e-97	4	ASPH
1.76019e-101	1.2514	0.917	0.27	3.40526e-97	4	UGT2B7
3.34013e-101	1.29864	0.968	0.401	6.46181e-97	4	PTGR1
2.15453e-99	1.81766	1	0.933	4.16816e-95	4	CLU
2.67158e-99	1.55438	0.988	0.57	5.16845e-95	4	MIF
2.51875e-97	1.35239	1	0.609	4.87277e-93	4	UQCRB
1.54537e-95	1.65216	1	0.777	2.98967e-91	4	CD63
4.55572e-94	1.57891	1	0.542	8.81349e-90	4	TXNRD1
7.16217e-94	1.63296	1	0.557	1.38559e-89	4	C14orf2
9.38632e-94	1.11168	0.996	0.493	1.81588e-89	4	HMGN1
1.55918e-93	1.29035	0.964	0.448	3.01639e-89	4	COX14
5.18119e-93	1.11794	0.869	0.262	1.00235e-88	4	CSRP2
1.36739e-92	1.7101	1	0.746	2.64536e-88	4	UGT2B4
2.62347e-89	1.57528	0.996	0.739	5.07536e-85	4	COX4I1
1.69104e-87	1.1277	0.873	0.288	3.27148e-83	4	FOXN2
1.74897e-87	-2.80826	1	0.998	3.38355e-83	4	ERCC-00074
1.86809e-87	1.11034	0.937	0.372	3.61401e-83	4	DUSP23
4.18427e-87	1.15802	0.794	0.222	8.09488e-83	4	TDO2
7.87199e-87	1.26484	0.98	0.543	1.52292e-82	4	NDUFA6
2.23364e-85	1.22112	0.98	0.546	4.32121e-81	4	NDUFA4
3.32672e-85	1.52892	0.996	0.647	6.43588e-81	4	UQCR10
2.30738e-84	1.56088	1	0.697	4.46387e-80	4	COX5B
3.00377e-84	1.18377	0.929	0.399	5.81108e-80	4	NDUFB10
3.63131e-84	1.41694	1	0.909	7.02513e-80	4	FN1
1.01782e-82	1.14908	0.988	0.609	1.96907e-78	4	NDUFA1
1.9129e-82	1.23457	0.996	0.652	3.7007e-78	4	ATP5L
5.77161e-82	1.74571	0.996	0.574	1.11658e-77	4	AKR1B10
6.28095e-82	1.36666	1	0.704	1.21511e-77	4	NDUFB9
9.39544e-82	1.23851	0.909	0.356	1.81764e-77	4	AKR1C4
6.2638e-81	1.24005	1	0.967	1.2118e-76	4	FTH1
3.26885e-79	1.29488	0.976	0.524	6.32392e-75	4	CISD3
1.09098e-78	1.24285	1	0.779	2.11062e-74	4	COX6A1
1.29773e-78	1.05586	0.774	0.21	2.51058e-74	4	BIRC3
1.78859e-78	1.2885	0.96	0.506	3.4602e-74	4	ATP5O
9.46775e-78	1.04366	0.964	0.469	1.83163e-73	4	MDK
7.18923e-77	1.09888	0.929	0.382	1.39083e-72	4	GSTA2
1.34536e-76	1.40587	1	0.802	2.60274e-72	4	EIF1
1.4312e-75	1.03853	0.988	0.548	2.76879e-71	4	NDUFB7
5.82974e-75	1.06719	0.98	0.536	1.12782e-70	4	ZCRB1
9.51245e-75	1.25992	0.992	0.714	1.84028e-70	4	COX7C
6.75961e-74	1.31004	1	0.712	1.30772e-69	4	SOD1
7.55021e-74	1.49861	1	0.78	1.46066e-69	4	ENO1
8.39327e-74	1.18432	0.984	0.617	1.62376e-69	4	NDUFB2
3.30915e-72	1.25752	1	0.798	6.40187e-68	4	ATP5I
7.49417e-72	1.32335	0.996	0.664	1.44982e-67	4	COX7A2
2.00665e-70	1.05766	0.972	0.541	3.88206e-66	4	TKT
2.41309e-70	-2.59118	1	0.994	4.66836e-66	4	ERCC-00130
6.00925e-69	1.01213	0.984	0.609	1.16255e-64	4	SKP1
3.36538e-68	1.15081	1	0.732	6.51067e-64	4	PFDN5
1.07062e-67	1.25663	1	0.887	2.07123e-63	4	GC
1.62936e-66	1.02158	1	0.76	3.15215e-62	4	ATP5B
5.67934e-66	1.2655	1	0.856	1.09873e-61	4	SQSTM1
1.36637e-65	-3.03454	1	0.988	2.64339e-61	4	ERCC-00004
4.29174e-65	1.00901	0.98	0.534	8.30279e-61	4	VAT1
1.25945e-64	1.03191	1	0.837	2.43653e-60	4	SERF2
5.01408e-64	1.10152	0.996	0.761	9.70023e-60	4	NPM1
1.27779e-62	1.1143	1	0.851	2.472e-58	4	RARRES2
5.84479e-62	1.05115	1	0.82	1.13073e-57	4	RPL8
1.08506e-61	1.31343	1	0.87	2.09917e-57	4	NUPR1
3.81135e-61	-2.69044	1	0.995	7.37343e-57	4	ERCC-00002
5.67884e-61	1.06468	1	0.761	1.09863e-56	4	HINT1
2.34055e-60	1.08401	1	0.821	4.52804e-56	4	MYL6
8.72858e-60	1.15234	0.996	0.729	1.68863e-55	4	ATOX1
1.10259e-59	1.00898	0.988	0.715	2.13307e-55	4	HSPA8
2.662e-59	1.02512	0.94	0.529	5.14991e-55	4	COA3
5.31677e-59	-2.36852	0.337	0.762	1.02858e-54	4	CYP2E1
1.04169e-58	1.12	0.988	0.674	2.01526e-54	4	TFPI
1.54704e-58	1.04754	0.925	0.513	2.9929e-54	4	ATP5G1
3.49982e-58	-2.77694	0.992	0.988	6.77074e-54	4	ERCC-00096
3.92637e-58	1.0164	1	0.952	7.59596e-54	4	CES1
1.9073e-54	1.13244	1	0.844	3.68987e-50	4	RPL6
4.90117e-50	-2.86848	1	0.982	9.4818e-46	4	ERCC-00046
3.58062e-47	1.23273	1	0.841	6.92707e-43	4	APOC3
1.7364e-44	1.07552	0.992	0.705	3.35925e-40	4	PEG10
1.70602e-38	-1.23191	0.063	0.497	3.30046e-34	4	HPD
7.92905e-35	1.49339	1	0.948	1.53395e-30	4	APOA1
8.24471e-34	-2.20932	1	0.973	1.59502e-29	4	ERCC-00171
6.2638e-33	1.04156	0.984	0.753	1.21179e-28	4	SOD2
4.62228e-32	-1.73333	0.492	0.712	8.94227e-28	4	CD81
9.7135e-32	-1.53084	0.048	0.432	1.87917e-27	4	HULC
1.55422e-31	-1.122	1	1	3.0068e-27	4	RNR2
1.77554e-28	-1.10852	0.155	0.501	3.43497e-24	4	LGALS3BP
6.58773e-28	1.37578	0.968	0.648	1.27446e-23	4	SOX4
1.12691e-27	-1.59619	1	0.966	2.18011e-23	4	C3
3.44711e-27	-1.19346	1	1	6.66879e-23	4	RNR1
3.9061e-27	-1.72309	0.579	0.749	7.55674e-23	4	GPAM
1.20807e-25	-1.53415	0.258	0.56	2.33713e-21	4	CD24
2.04044e-24	-2.96576	0.119	0.429	3.94744e-20	4	CHI3L1
2.34251e-24	-1.78304	0.452	0.702	4.53181e-20	4	ITIH4
7.0943e-24	-1.19573	0.401	0.649	1.37246e-19	4	ADH4
1.88848e-21	-1.32167	0.437	0.629	3.65345e-17	4	AOX1
6.14288e-21	-1.61003	0.714	0.791	1.1884e-16	4	SERPINA3
9.25647e-21	-2.59436	0.921	0.9	1.79076e-16	4	ERCC-00113
1.15108e-20	-2.81333	0.659	0.643	2.22689e-16	4	MTRNR2L1
1.92692e-19	-1.08423	0.226	0.499	3.72782e-15	4	AR
3.37135e-18	-1.73673	0.167	0.416	6.52222e-14	4	ANGPTL8
1.71642e-16	-1.04167	1	0.986	3.32058e-12	4	CEBPZOS
7.12589e-16	-1.0792	0.726	0.701	1.37858e-11	4	CFHR1
7.98536e-16	-1.51991	0.619	0.719	1.54485e-11	4	A1BG
2.39434e-13	-1.97825	0.905	0.864	4.63209e-09	4	ITIH3
3.61425e-13	-1.19458	0.972	0.91	6.99212e-09	4	METTL7A
4.0878e-13	-1.5945	0.829	0.81	7.90825e-09	4	ORM1
4.64901e-13	-1.0299	0.996	0.921	8.99398e-09	4	CLEC4GP1
1.31669e-12	-1.51501	1	0.932	2.54728e-08	4	SELENOP
4.85462e-12	-1.14364	0.853	0.815	9.39174e-08	4	CFH
3.91865e-11	-1.64887	0.746	0.74	7.58103e-07	4	F12
3.93322e-11	-1.35491	0.512	0.558	7.6092e-07	4	GGH
2.12136e-10	-2.63672	0.302	0.431	4.10399e-06	4	CRP
2.91324e-08	-1.79266	0.548	0.532	0.000563596	4	RGN
7.54942e-08	-1.31751	0.992	0.911	0.00146051	4	ACER3
8.11686e-08	-1.1997	0.905	0.815	0.00157029	4	ITPR2
1.74776e-07	-1.34105	0.921	0.828	0.00338121	4	PLG
3.36281e-07	-1.3587	0.579	0.625	0.00650569	4	TM7SF2
1.27372e-06	-1.03484	0.675	0.618	0.0246414	4	CAT
1.94725e-06	-1.00563	0.587	0.629	0.0376714	4	GPX1
1.99296e-06	-1.10646	0.409	0.456	0.0385559	4	OTUD5
0	4.05782	0.909	0.01	0	5	IGLL5
4.01938e-299	1.16998	0.621	0	7.7759e-295	5	ELK2AP
3.61758e-262	1.67721	0.621	0.008	6.99857e-258	5	MZB1
2.40808e-236	4.50529	0.874	0.065	4.65867e-232	5	REG3A
4.03039e-136	1.6256	0.414	0.016	7.79719e-132	5	PAGE4
1.06619e-111	-4.28049	0.818	1	2.06266e-107	5	ALB
4.27514e-111	2.22403	0.667	0.115	8.27069e-107	5	XIST
2.10165e-101	-3.68648	0.374	0.995	4.06586e-97	5	AHSG
1.64774e-100	-4.05397	0.414	0.989	3.18771e-96	5	SELENOP
8.16988e-97	-3.12445	0.924	1	1.58054e-92	5	APOA2
3.83594e-96	-2.98323	0.056	0.917	7.42101e-92	5	HRG
1.96335e-95	-3.38447	0.172	0.951	3.7983e-91	5	NUPR1
3.70652e-88	-2.67937	0.338	0.969	7.17064e-84	5	AGT
9.36363e-83	1.7404	1	1	1.81149e-78	5	RNR2
3.52352e-77	-2.71753	0.247	0.943	6.8166e-73	5	GPX3
1.70638e-72	-2.38025	0.409	0.977	3.30116e-68	5	SCD
2.03567e-71	-2.08185	0.672	0.995	3.9382e-67	5	TF
2.97015e-70	-2.38248	0.551	0.981	5.74605e-66	5	APOH
5.60498e-70	-2.48873	0.369	0.964	1.08434e-65	5	CP
8.05111e-70	-2.01421	0.343	0.925	1.55757e-65	5	SEPHS2
3.28327e-69	-1.93051	0.152	0.827	6.35181e-65	5	ACSL4
7.49713e-66	-1.89592	0.242	0.861	1.45039e-61	5	ST6GAL1
7.86692e-66	-2.37513	0.631	0.99	1.52193e-61	5	RBP4
2.44793e-64	-2.06145	0.5	0.957	4.73576e-60	5	CTSB
7.91403e-64	-2.81935	0.434	0.969	1.53105e-59	5	TTR
1.28129e-60	-1.82559	0.626	0.985	2.47878e-56	5	AMBP
1.97949e-60	-2.14756	0.54	0.976	3.82951e-56	5	CTSD
1.37969e-59	-1.50564	0.04	0.71	2.66915e-55	5	HMGCS2
3.8306e-59	-2.43357	0.813	0.985	7.41068e-55	5	FTH1
5.72872e-59	-1.69252	0.212	0.796	1.10828e-54	5	UGDH
1.96821e-58	-1.7083	0.52	0.963	3.80769e-54	5	TMBIM6
2.58356e-58	-2.08691	0.136	0.775	4.99815e-54	5	PHYH
8.31801e-58	-1.95379	0.702	0.989	1.6092e-53	5	KNG1
3.25262e-57	-2.03262	0.54	0.947	6.29252e-53	5	PEBP1
6.03798e-57	-1.18579	0.157	0.764	1.16811e-52	5	IGFBP4
7.57147e-57	-2.22773	0.414	0.933	1.46478e-52	5	FGG
9.94547e-57	-1.99769	0.581	0.977	1.92405e-52	5	P4HB
1.64189e-56	-1.73264	0.061	0.707	3.17639e-52	5	SERPINA5
4.31232e-56	-2.58096	0.222	0.774	8.34261e-52	5	TNFSF10
5.18173e-56	-1.54435	0.843	0.997	1.00246e-51	5	APOE
7.01676e-56	-1.05742	0.258	0.807	1.35746e-51	5	CERS2
2.95708e-55	-1.46541	0.268	0.809	5.72076e-51	5	ITM2B
3.08209e-55	-2.92801	0.263	0.833	5.9626e-51	5	SLC2A2
8.64897e-54	-1.87607	0.374	0.917	1.67323e-49	5	TMEM176B
1.04722e-53	1.34749	1	1	2.02596e-49	5	RNR1
1.11645e-52	-2.47684	0.202	0.76	2.15988e-48	5	HMGCS1
1.76408e-52	-1.16693	0.061	0.674	3.41279e-48	5	CEBPA
1.77741e-52	-1.43883	0.086	0.702	3.43858e-48	5	CYP2C8
2.48946e-52	-2.55362	0.242	0.834	4.81612e-48	5	SERPINA3
2.62793e-52	-1.56582	0.106	0.72	5.08399e-48	5	ARG1
3.83651e-52	-2.08236	0.182	0.789	7.42211e-48	5	PEG10
4.39756e-52	-1.56963	0.343	0.877	8.50752e-48	5	CTSA
4.56961e-52	-2.79339	0.278	0.862	8.84036e-48	5	ORM1
8.33073e-52	-1.61443	0.162	0.754	1.61166e-47	5	FMO5
1.29449e-51	-1.47784	0.081	0.69	2.50433e-47	5	SMARCA1
7.02036e-51	-1.63136	0.131	0.724	1.35816e-46	5	TM4SF4
1.29779e-50	-2.05944	0.005	0.618	2.5107e-46	5	GPC3
1.59046e-50	-1.64044	0.581	0.946	3.0769e-46	5	CANX
6.26666e-50	1.03057	0.788	0.406	1.21235e-45	5	CCL5
1.67575e-49	1.84585	0.52	0.137	3.24191e-45	5	SPARCL1
3.02635e-49	-2.16953	0.949	1	5.85477e-45	5	FTL
1.22063e-48	-1.69673	0.545	0.961	2.36143e-44	5	FGA
2.95559e-47	-1.32254	0.227	0.749	5.71788e-43	5	CFHR1
1.64032e-46	-1.41236	0.328	0.834	3.17336e-42	5	APLP2
2.75061e-46	-1.33257	0.419	0.912	5.32133e-42	5	GATM
3.44191e-46	-1.51494	0.439	0.882	6.65872e-42	5	AHNAK
6.30027e-46	-1.34015	0.404	0.841	1.21885e-41	5	COX6A1
6.34198e-46	-1.55862	0.394	0.912	1.22692e-41	5	RARRES2
1.12289e-45	-1.38601	0.222	0.754	2.17233e-41	5	TFPI
1.7405e-45	-1.3263	0.818	0.996	3.36718e-41	5	APOB
2.48282e-45	-1.46444	0.136	0.683	4.80327e-41	5	SAT2
2.5605e-45	-1.59198	0.354	0.867	4.95355e-41	5	SERPINC1
3.97168e-45	-1.55559	0.278	0.807	7.68362e-41	5	NDUFS2
1.17175e-44	-1.4853	0.646	0.983	2.26686e-40	5	APOA1
1.62374e-44	-2.81413	0.495	0.825	3.1413e-40	5	SEC62
1.79487e-44	-1.28837	0.288	0.788	3.47236e-40	5	SCP2
2.15595e-44	-1.37169	0.359	0.85	4.17091e-40	5	ERBB3
4.69923e-44	-1.57015	0.258	0.789	9.09112e-40	5	HSPA9
5.79662e-44	-1.16681	0.152	0.683	1.12141e-39	5	HSD17B6
6.06072e-44	-1.2152	0.202	0.745	1.17251e-39	5	SDC2
1.04619e-43	-1.75118	0.283	0.763	2.02396e-39	5	LDHA
2.56408e-43	-1.3099	0.202	0.73	4.96047e-39	5	SLC2A4RG
7.24584e-43	-1.16601	0.182	0.698	1.40178e-38	5	EIF4EBP2
1.13383e-42	-1.74652	0.49	0.907	2.19351e-38	5	SQSTM1
1.75861e-42	-2.30401	0.348	0.756	3.40221e-38	5	AKR1C1
1.91976e-42	-1.29526	0.197	0.733	3.71397e-38	5	CYP51A1
1.25536e-41	-1.96017	0.439	0.876	2.42862e-37	5	PLG
1.49658e-41	-1.42334	0.061	0.604	2.89528e-37	5	TM4SF5
1.55387e-41	-1.19864	0.566	0.954	3.00612e-37	5	VTN
1.60543e-41	-1.24202	0.237	0.765	3.10586e-37	5	IDH1
3.54047e-41	-1.2177	0.02	0.555	6.84939e-37	5	PON1
3.59523e-41	-2.08509	0.283	0.75	6.95534e-37	5	GLUD1
3.88209e-41	-1.44496	0.54	0.945	7.51029e-37	5	DHCR24
4.08074e-41	-1.60612	0.167	0.731	7.8946e-37	5	SOX4
5.12982e-41	1.45907	0.889	0.569	9.92415e-37	5	RNU4ATAC
8.70345e-41	-1.41161	0.146	0.689	1.68377e-36	5	SERPINA6
1.63998e-40	-1.45563	0.298	0.767	3.17271e-36	5	ADI1
1.8762e-40	-1.25471	0.545	0.969	3.62969e-36	5	IFITM3
1.93765e-40	-1.0299	0.293	0.78	3.74858e-36	5	ZFP36L1
3.1076e-40	-1.97843	0.273	0.779	6.01197e-36	5	SERPINF2
3.11683e-40	-1.63409	0.601	0.932	6.02981e-36	5	PSAP
3.19472e-40	-1.4975	0.263	0.79	6.1805e-36	5	SPON2
4.47706e-40	-1.40926	0.611	0.923	8.66133e-36	5	RPL9
6.19409e-40	-1.37342	0.323	0.805	1.19831e-35	5	HDGF
1.11559e-39	-1.53371	0.394	0.823	2.15821e-35	5	ATP5B
1.69631e-39	-1.324	0.338	0.803	3.28169e-35	5	ITGB1
1.75151e-39	-1.35657	0.247	0.745	3.38847e-35	5	CPB2
2.16987e-39	-1.404	0.237	0.724	4.19783e-35	5	FDPS
3.09671e-39	-1.18807	0.298	0.815	5.9909e-35	5	TMEM176A
3.09926e-39	-1.31083	0.263	0.785	5.99583e-35	5	PGRMC1
7.47638e-39	-1.41423	0.424	0.902	1.44638e-34	5	ITIH2
9.29706e-39	-1.23937	0.071	0.588	1.79861e-34	5	NDRG1
1.76231e-38	-1.60533	0.207	0.668	3.40937e-34	5	UBA1
2.39371e-38	-1.17682	0.722	0.988	4.63087e-34	5	APOC1
2.63142e-38	-1.71465	0.273	0.785	5.09075e-34	5	F12
3.49671e-38	-1.53359	0.288	0.769	6.76474e-34	5	PTP4A1
3.69835e-38	-1.39765	0.152	0.657	7.15483e-34	5	FABP1
5.78775e-38	-1.33744	0.359	0.814	1.1197e-33	5	TPP1
8.60431e-38	-1.10221	0.217	0.698	1.66459e-33	5	ACADSB
1.15242e-37	-1.18775	0.278	0.737	2.22947e-33	5	CELF1
1.38002e-37	-1.2045	0.505	0.936	2.66979e-33	5	GC
1.50686e-37	-1.19089	0.227	0.733	2.91517e-33	5	BNIP3
1.66917e-37	-1.16635	0.551	0.887	3.22918e-33	5	BHMT2
1.8005e-37	-1.08465	0.232	0.742	3.48324e-33	5	PTPRF
1.96979e-37	-1.67574	0.419	0.837	3.81076e-33	5	CD63
2.37254e-37	-1.24657	0.177	0.674	4.58991e-33	5	AK4
2.51817e-37	-1.21839	0.343	0.81	4.87166e-33	5	NFE2L1
2.95903e-37	-1.15478	0.121	0.634	5.72454e-33	5	MYLK
3.73185e-37	-1.24731	0.273	0.78	7.21963e-33	5	FASN
8.9308e-37	-2.00908	0.97	0.998	1.72775e-32	5	NEAT1
1.28861e-36	1.01596	0.333	0.071	2.49294e-32	5	IFI27
1.30511e-36	-1.54629	0.414	0.823	2.52487e-32	5	HSPD1
1.6876e-36	-1.09889	0.111	0.609	3.26484e-32	5	ENPP1
1.96954e-36	-1.20176	0.005	0.5	3.81028e-32	5	XPNPEP2
2.27375e-36	-1.33418	0.293	0.775	4.39879e-32	5	RTN4
3.95084e-36	-1.06638	0.136	0.638	7.64329e-32	5	LPGAT1
4.1728e-36	-1.01631	0.202	0.677	8.07271e-32	5	SCARB1
4.33027e-36	-1.08451	0.621	0.947	8.37734e-32	5	FN1
5.87397e-36	-1.29085	0.449	0.847	1.13638e-31	5	RPN2
6.60579e-36	-1.55031	0.374	0.812	1.27796e-31	5	UGT2B4
8.95722e-36	-1.03426	0.313	0.777	1.73286e-31	5	NDUFB9
1.84646e-35	-1.30941	0.197	0.664	3.57216e-31	5	CAT
3.22298e-35	-1.53041	0.465	0.836	6.23517e-31	5	PRDX1
3.32068e-35	-1.1056	0.212	0.71	6.42419e-31	5	ACSL1
3.64072e-35	-1.11572	0.177	0.662	7.04334e-31	5	CFHR2
4.90103e-35	-1.51066	0.53	0.842	9.48152e-31	5	PPIA
5.44936e-35	-1.12696	0.409	0.831	1.05423e-30	5	CUTA
7.05488e-35	-1.09452	0.394	0.828	1.36484e-30	5	PDIA4
9.84974e-35	-1.07532	0.561	0.903	1.90553e-30	5	MAT1A
1.14942e-34	-1.27755	0.535	0.944	2.22367e-30	5	HP
1.32866e-34	-1.12069	0.333	0.79	2.57043e-30	5	C4BPA
1.36234e-34	-1.37116	0.268	0.75	2.63559e-30	5	AZGP1
2.30223e-34	-1.34087	0.253	0.707	4.45389e-30	5	RNF187
2.38591e-34	-1.19478	0.273	0.75	4.61577e-30	5	KHK
3.40685e-34	-1.33021	0.061	0.539	6.5909e-30	5	FGFR3
3.60973e-34	-1.36075	0.177	0.623	6.98339e-30	5	GOLPH3
4.85474e-34	-1.62979	0.101	0.567	9.39199e-30	5	CD24
7.25341e-34	-1.50069	0.631	0.878	1.40325e-29	5	GABARAP
1.25664e-33	-1.16232	0.076	0.533	2.43109e-29	5	FURIN
1.37895e-33	-1.03432	0.172	0.635	2.66772e-29	5	IDI1
2.42647e-33	-1.85084	0.025	0.489	4.69425e-29	5	NQO1
2.53254e-33	-1.18636	0.379	0.811	4.89945e-29	5	A1CF
2.94122e-33	-1.19561	0.283	0.702	5.69008e-29	5	FNDC3B
3.03167e-33	-1.40913	0.152	0.623	5.86507e-29	5	VAT1
4.55908e-33	-2.25071	0.414	0.733	8.81999e-29	5	AKR1C2
5.01313e-33	-1.19642	0.247	0.688	9.69841e-29	5	CALU
6.13467e-33	-1.26055	0.379	0.789	1.18681e-28	5	GPI
7.41583e-33	-1.16604	0.237	0.661	1.43467e-28	5	HYOU1
9.41122e-33	-1.14543	0.247	0.721	1.8207e-28	5	NFIA
1.33509e-32	-1.11999	0.066	0.539	2.58286e-28	5	DHCR7
1.43797e-32	-1.22734	0.717	0.94	2.7819e-28	5	EEF1A1
1.44833e-32	-1.01614	0.045	0.505	2.80195e-28	5	PRLR
3.98195e-32	-1.05461	0.071	0.545	7.70348e-28	5	SPP1
5.06386e-32	-1.64293	0.338	0.735	9.79654e-28	5	COX7A2
5.75835e-32	-1.33198	0.283	0.715	1.11401e-27	5	AKR1C3
7.60537e-32	-1.4951	0.52	0.831	1.47133e-27	5	ENO1
8.13991e-32	-1.08732	0.192	0.663	1.57475e-27	5	FAM134A
8.33817e-32	-1.26252	0.227	0.666	1.6131e-27	5	PGK1
1.04988e-31	-1.09689	0.096	0.575	2.03109e-27	5	F7
1.47951e-31	-1.19076	0.258	0.69	2.86226e-27	5	CCT3
1.63395e-31	-1.00782	0.303	0.715	3.16103e-27	5	CAMK2N1
1.64949e-31	-1.15922	0.47	0.882	3.19111e-27	5	F2
2.47274e-31	-1.18189	0.313	0.724	4.78376e-27	5	ATP6V0B
5.35222e-31	-1.14087	0.263	0.733	1.03544e-26	5	UGP2
6.48592e-31	-1.0466	0.177	0.648	1.25477e-26	5	EBP
7.2581e-31	-1.72925	0.258	0.654	1.40415e-26	5	AKR1B10
8.24815e-31	-1.094	0.551	0.872	1.59569e-26	5	SMIM14
1.35887e-30	-3.82559	0.015	0.454	2.62888e-26	5	CRP
1.51598e-30	-1.43729	0.328	0.73	2.93281e-26	5	NDUFS6
1.63611e-30	-1.26006	0.217	0.676	3.16522e-26	5	NCOA4
2.07428e-30	-1.01837	0.187	0.64	4.01291e-26	5	CDC42BPA
2.21431e-30	-1.01834	0.126	0.563	4.2838e-26	5	IQSEC1
2.23791e-30	-1.5224	0.258	0.664	4.32946e-26	5	NADK2
6.96084e-30	-1.31683	0.217	0.658	1.34664e-25	5	TM7SF2
8.66533e-30	-1.4843	0.197	0.615	1.67639e-25	5	WDR13
9.32405e-30	-1.13667	0.333	0.794	1.80383e-25	5	APCS
1.40696e-29	-1.18557	0.222	0.653	2.72191e-25	5	NDUFA10
1.52314e-29	-1.02322	0.217	0.68	2.94667e-25	5	SLC40A1
2.12764e-29	-1.013	0.182	0.63	4.11614e-25	5	MPC2
3.34334e-29	-1.28887	0.293	0.699	6.46803e-25	5	2022-03-06
4.70801e-29	-1.8014	0.005	0.427	9.10812e-25	5	HAL
5.25246e-29	-1.27214	0.384	0.727	1.01614e-24	5	SLC25A3
7.74917e-29	-1.04087	0.131	0.572	1.49915e-24	5	SCCPDH
1.08347e-28	-1.11933	0.242	0.668	2.09609e-24	5	GPAA1
1.21145e-28	-1.76821	0.409	0.76	2.34368e-24	5	COX5B
1.29401e-28	2.00471	0.904	0.642	2.50338e-24	5	CD74
1.38985e-28	-1.03515	0.202	0.656	2.68881e-24	5	ATP1B1
1.70676e-28	-1.16347	0.5	0.889	3.30189e-24	5	DCXR
1.77811e-28	-1.24107	0.247	0.647	3.43993e-24	5	CCT5
1.89041e-28	-1.11371	0.227	0.7	3.65718e-24	5	IGFBP1
2.54497e-28	-1.07126	0.333	0.728	4.92349e-24	5	PRDX5
4.34001e-28	-1.10663	0.162	0.574	8.39619e-24	5	SKIL
5.11983e-28	-1.14495	0.343	0.755	9.90483e-24	5	OS9
5.147e-28	-1.08534	0.131	0.568	9.95738e-24	5	DDAH1
6.07598e-28	-1.05954	0.379	0.781	1.17546e-23	5	QPRT
6.88488e-28	-1.25273	0.253	0.676	1.33195e-23	5	ASPH
1.11832e-27	-1.1558	0.338	0.733	2.16351e-23	5	IQGAP2
1.26424e-27	-1.17748	0.278	0.655	2.44579e-23	5	COX6C
1.84209e-27	-1.03917	0.197	0.647	3.5637e-23	5	ASGR2
2.42941e-27	-1.15646	0.177	0.615	4.69993e-23	5	EFNA1
4.60316e-27	-1.11728	0.217	0.626	8.90527e-23	5	SF1
4.79411e-27	-1.30489	0.449	0.826	9.27468e-23	5	SDC1
4.90006e-27	-1.09	0.475	0.77	9.47965e-23	5	HSPA8
7.51444e-27	-1.29212	0.343	0.758	1.45374e-22	5	SERPIND1
1.76997e-26	-1.14853	0.399	0.775	3.42419e-22	5	COX6B1
3.04602e-26	-1.23914	0.313	0.68	5.89283e-22	5	USMG5
3.9894e-26	-1.02577	0.222	0.619	7.7179e-22	5	EEA1
5.77444e-26	-1.10166	0.384	0.771	1.11712e-21	5	BCAP31
7.58828e-26	-1.24927	0.49	0.815	1.46803e-21	5	PSMB1
1.2879e-25	-1.44917	0.52	0.79	2.49157e-21	5	COX4I1
3.23972e-25	-2.50949	0.141	0.511	6.26757e-21	5	ATF5
3.51643e-25	-1.11443	0.384	0.731	6.80288e-21	5	FADS1
4.01493e-25	-1.01037	0.369	0.721	7.76729e-21	5	MORF4L1
5.3648e-25	-1.94852	0.237	0.599	1.03787e-20	5	UXT
8.75443e-25	-1.35895	0.323	0.679	1.69363e-20	5	EIF6
1.04258e-24	-1.01485	0.202	0.61	2.01697e-20	5	AIG1
1.20813e-24	1.06681	0.601	0.322	2.33726e-20	5	HLA-DRA
1.98447e-24	-1.086	0.354	0.72	3.83915e-20	5	EI24
3.04967e-24	-1.7799	0.182	0.545	5.8999e-20	5	PQBP1
4.20978e-24	2.1834	0.303	0.081	8.14425e-20	5	SNORA73B
6.17075e-24	-1.04174	0.374	0.719	1.19379e-19	5	ATP5L
1.1522e-23	-1.28303	0.303	0.683	2.22904e-19	5	SKP1
1.32427e-23	-1.12333	0.672	0.872	2.56193e-19	5	SERF2
1.96766e-23	-1.17225	0.46	0.788	3.80663e-19	5	ALDH1A1
4.59028e-23	-1.11347	0.227	0.624	8.88036e-19	5	OSGIN1
7.40057e-23	1.52801	0.934	0.592	1.43171e-18	5	SSR4
9.21184e-23	-1.05245	0.556	0.816	1.78212e-18	5	RPS25
1.17806e-22	-1.00319	0.51	0.825	2.27908e-18	5	FAM213A
1.87386e-22	-1.03962	0.253	0.629	3.62518e-18	5	PLIN2
2.35845e-22	-1.15178	0.465	0.77	4.56265e-18	5	SOD1
2.77926e-22	-1.50245	0.778	0.869	5.37676e-18	5	RPL6
3.13789e-22	-1.08235	0.141	0.505	6.07057e-18	5	LRRC75A-AS1
3.23921e-22	-1.35143	0.823	0.906	6.26657e-18	5	TPT1
3.36106e-22	-1.73636	0.066	0.419	6.5023e-18	5	ANGPTL8
3.38711e-22	-1.10149	0.869	0.935	6.5527e-18	5	RPL41
5.14871e-22	-1.00102	0.091	0.445	9.96069e-18	5	MYNN
5.41712e-22	-1.17569	0.268	0.621	1.048e-17	5	NDUFA6
7.08844e-22	-1.08971	0.601	0.831	1.37133e-17	5	PTGES3
7.75376e-22	-1.11793	0.237	0.623	1.50004e-17	5	ORM2
1.30417e-21	-1.12869	0.389	0.715	2.52304e-17	5	SLC9A3R1
1.30766e-21	1.96862	0.722	0.455	2.5298e-17	5	MT2A
1.53116e-21	-1.0751	0.303	0.616	2.96218e-17	5	PSMB3
2.46454e-21	-1.27671	0.641	0.802	4.76789e-17	5	RPL7
2.48353e-21	-1.26769	0.303	0.627	4.80463e-17	5	NDUFB11
2.62321e-21	1.516	0.727	0.563	5.07487e-17	5	FKBP5
4.08286e-21	-1.76565	0.253	0.56	7.89871e-17	5	RGN
4.11251e-21	-1.03201	0.283	0.658	7.95606e-17	5	HADHA
5.34334e-21	-1.0698	0.374	0.663	1.03372e-16	5	ALDOA
7.12709e-21	-1.08623	0.359	0.671	1.37881e-16	5	KRTCAP2
2.34083e-20	-1.42323	0.742	0.857	4.52857e-16	5	UBB
3.93314e-20	-1.09082	0.157	0.514	7.60905e-16	5	SLC27A5
8.16052e-20	-1.80377	0.636	0.891	1.57873e-15	5	ITIH3
1.48018e-19	-1.06416	0.616	0.881	2.86355e-15	5	APOC3
1.53511e-19	-1.13285	0.293	0.621	2.96983e-15	5	FIS1
1.70909e-19	-1.56022	0.192	0.495	3.30641e-15	5	TIMM17B
2.76664e-19	-1.04888	0.056	0.384	5.35234e-15	5	SLC13A5
6.62994e-19	-1.25777	0.328	0.632	1.28263e-14	5	C14orf2
1.05504e-18	-1.0573	0.399	0.688	2.04108e-14	5	TMEM258
2.95462e-18	-1.09049	0.01	0.306	5.71601e-14	5	H19
3.38742e-18	-1.26167	0.636	0.803	6.5533e-14	5	FAU
3.64529e-18	-1.17011	0.652	0.843	7.05217e-14	5	RPL37
5.32928e-18	-1.00896	0.207	0.521	1.031e-13	5	HDAC6
8.19417e-18	-1.06858	0.682	0.833	1.58524e-13	5	ATP5I
1.02317e-17	-1.04145	0.52	0.765	1.97942e-13	5	NACA
2.15274e-17	-1.09888	0.46	0.696	4.16469e-13	5	TPI1
3.7681e-17	-1.48994	0.495	0.703	7.28976e-13	5	UQCR10
4.46196e-17	-1.0441	0.874	0.979	8.63211e-13	5	C3
6.38969e-17	-1.05124	0.005	0.28	1.23615e-12	5	SLPI
9.93115e-17	-1.0205	0.606	0.787	1.92128e-12	5	RPL35A
1.00238e-16	-1.29765	0.732	0.833	1.93921e-12	5	EIF1
1.41463e-16	-1.01883	0.162	0.487	2.73674e-12	5	FST
3.80016e-16	-1.04797	0.283	0.593	7.3518e-12	5	SLCO1B1
6.05169e-16	-1.0413	0.172	0.477	1.17076e-11	5	SLC16A1
7.62093e-16	-1.98704	0.167	0.443	1.47435e-11	5	SPINK1
1.46304e-15	-1.14709	0.005	0.26	2.83041e-11	5	TKTL1
2.37385e-15	-1.08797	0.995	1	4.59245e-11	5	MALAT1
4.14857e-15	-1.01131	0.111	0.394	8.02583e-11	5	LGALS4
5.73114e-13	-1.22527	0.788	0.846	1.10875e-08	5	MYL6
1.33782e-12	-1.05446	0.136	0.374	2.58815e-08	5	SERPINE1
1.76125e-12	-1.11272	0.692	0.851	3.40732e-08	5	SRSF11
2.81499e-11	-1.05743	0.167	0.397	5.44588e-07	5	NEB
6.39391e-10	1.84102	0.288	0.138	1.23697e-05	5	RMRP
1.27781e-08	1.49452	0.288	0.154	0.000247205	5	RBP1
1.88304e-08	-1.23554	0.409	0.589	0.000364292	5	AFM
3.33959e-131	1.10187	0.653	0.031	6.46077e-127	6	ANLN
1.61624e-130	1.13648	0.68	0.035	3.12678e-126	6	NUF2
8.00667e-123	1.34434	0.68	0.038	1.54897e-118	6	CIT
8.47505e-109	1.4362	0.747	0.06	1.63958e-104	6	NCAPG
2.53348e-97	1.00504	0.587	0.037	4.90128e-93	6	NDC80
1.79774e-88	1.26986	0.68	0.061	3.4779e-84	6	HMMR
1.27622e-85	1.36612	0.533	0.035	2.46898e-81	6	DLGAP5
4.45707e-82	1.33661	0.587	0.046	8.62265e-78	6	KIF15
6.04834e-81	1.19507	0.507	0.034	1.17011e-76	6	CCNB2
1.16633e-78	1.89608	0.813	0.112	2.25639e-74	6	CENPE
5.88732e-78	1.37915	0.693	0.074	1.13896e-73	6	KIF4A
6.58217e-78	1.43695	0.6	0.053	1.27339e-73	6	UBE2C
3.68276e-76	2.10208	0.813	0.119	7.12467e-72	6	PRC1
2.85694e-74	2.91588	0.973	0.216	5.52704e-70	6	TOP2A
1.54633e-73	1.55498	0.653	0.07	2.99153e-69	6	SGO2
5.97001e-69	2.03229	0.773	0.116	1.15496e-64	6	TPX2
2.77419e-68	2.32301	0.867	0.164	5.36694e-64	6	NUSAP1
9.74554e-68	1.73063	0.773	0.119	1.88537e-63	6	ARHGAP11A
9.59146e-67	1.05924	0.533	0.049	1.85556e-62	6	HJURP
1.86735e-66	2.57346	0.92	0.203	3.61258e-62	6	MKI67
6.30275e-66	2.6404	0.96	0.233	1.21933e-61	6	ASPM
1.34781e-63	1.61058	0.64	0.081	2.60746e-59	6	CCNB1
1.92971e-63	3.21096	0.907	0.208	3.73322e-59	6	CENPF
4.40088e-59	1.6927	0.72	0.12	8.51395e-55	6	BIRC5
2.64007e-53	1.48857	0.6	0.084	5.10747e-49	6	PTTG1
2.93775e-50	1.71637	0.827	0.211	5.68338e-46	6	KIF14
4.15621e-49	1.3675	0.653	0.108	8.04061e-45	6	AURKA
3.70502e-46	1.64529	0.72	0.15	7.16773e-42	6	KNL1
1.69888e-43	1.21747	0.493	0.068	3.28666e-39	6	CDKN3
1.5939e-39	1.88553	0.92	0.396	3.08355e-35	6	SMC4
4.73854e-36	1.01525	0.64	0.142	9.16719e-32	6	KPNA2
3.11944e-34	1.1487	0.6	0.136	6.03488e-30	6	CKS2
1.83926e-30	1.09329	0.573	0.128	3.55823e-26	6	CCDC18
2.45921e-29	1.18832	0.627	0.172	4.75758e-25	6	CKAP2
4.71333e-23	1.46939	0.707	0.234	9.11841e-19	6	SNAR-E
2.44689e-22	1.45179	0.933	0.588	4.73376e-18	6	PRR11
4.46655e-21	1.13343	0.64	0.227	8.64099e-17	6	DTYMK
9.84996e-21	1.00405	0.68	0.256	1.90557e-16	6	FAM111A
1.06432e-20	1.54875	0.707	0.332	2.05903e-16	6	H2AFZ
5.2285e-20	1.41215	0.387	0.087	1.01151e-15	6	C21orf58
4.97499e-19	2.15741	0.827	0.498	9.62461e-15	6	STMN1
8.63904e-19	1.01095	0.72	0.288	1.67131e-14	6	CEP295
1.06639e-18	1.31911	0.933	0.619	2.06304e-14	6	NASP
4.12601e-18	1.04699	0.973	0.638	7.98218e-14	6	HP1BP3
4.15649e-17	1.08795	0.693	0.304	8.04115e-13	6	ATAD2
9.10996e-17	1.07014	0.707	0.327	1.76241e-12	6	CKAP5
1.15171e-16	1.53528	0.96	0.688	2.2281e-12	6	HMGN2
5.61657e-15	1.13125	0.44	0.14	1.08658e-10	6	HIST1H1E
5.36341e-14	1.53546	0.733	0.489	1.03761e-09	6	TUBA1B
6.81989e-13	1.04472	0.92	0.718	1.31938e-08	6	TUBB
9.03716e-13	1.12504	0.707	0.366	1.74833e-08	6	KIF22
4.49717e-12	1.03308	1	0.877	8.70023e-08	6	HMGB1
2.52112e-11	1.20412	0.907	0.616	4.87735e-07	6	SREK1
2.38741e-10	1.09338	0.827	0.664	4.61868e-06	6	CALM2
8.41756e-10	-1.84942	1	0.994	1.62846e-05	6	ERCC-00130
3.64299e-09	-1.81913	1	0.996	7.04772e-05	6	ERCC-00002
1.78444e-08	-1.40027	1	0.998	0.000345218	6	ERCC-00074
5.03827e-08	-1.94517	1	0.988	0.000974703	6	ERCC-00096
1.25304e-06	2.40618	0.6	0.404	0.0242413	6	HIST1H4C
6.10869e-137	1.22691	0.698	0.025	1.18179e-132	7	WIF1
1.82033e-126	1.04464	0.604	0.019	3.5216e-122	7	NPNT
7.69197e-108	2.81998	0.906	0.072	1.48809e-103	7	MYH7B
1.02232e-85	2.46198	0.943	0.107	1.97779e-81	7	DKK3
2.97909e-64	2.32403	0.981	0.172	5.76334e-60	7	FOXQ1
7.02218e-62	1.65135	0.981	0.184	1.35851e-57	7	NOTUM
3.43586e-58	1.54654	0.717	0.082	6.64701e-54	7	SLC22A11
2.73993e-55	1.25936	0.849	0.129	5.30067e-51	7	AXIN2
6.96802e-55	1.16653	0.736	0.092	1.34803e-50	7	BMP4
1.84081e-49	2.04659	0.717	0.103	3.56122e-45	7	RELN
1.53859e-48	1.26024	0.943	0.201	2.97655e-44	7	ZNF503
2.20359e-46	1.03943	0.925	0.194	4.26306e-42	7	PCSK1N
1.19566e-45	1.26414	0.302	0.016	2.31313e-41	7	APCDD1
2.16619e-44	1.76166	0.736	0.125	4.19072e-40	7	C1QTNF3
3.18222e-42	1.0348	0.774	0.129	6.15632e-38	7	CLVS2
3.37634e-42	1.86958	0.811	0.155	6.53186e-38	7	SPARCL1
9.89572e-42	1.05966	0.623	0.087	1.91443e-37	7	DTD1
2.22428e-41	2.53635	1	0.354	4.3031e-37	7	NKD1
2.31104e-41	1.24414	0.528	0.06	4.47094e-37	7	ADAMTS9
1.73375e-38	1.70935	0.774	0.157	3.35412e-34	7	NRCAM
2.23782e-38	1.30597	0.302	0.02	4.32929e-34	7	TCEAL2
2.63045e-38	1.24389	0.66	0.101	5.08886e-34	7	DKK1
5.4878e-38	1.38148	0.66	0.111	1.06167e-33	7	FERMT1
4.14626e-37	1.34742	0.774	0.151	8.02135e-33	7	RBP1
8.7045e-35	1.51859	0.321	0.025	1.68397e-30	7	COL11A2
3.81991e-34	1.20131	0.83	0.206	7.38999e-30	7	CRIM1
8.51498e-34	2.7985	1	0.438	1.64731e-29	7	SLC16A1
9.82214e-34	1.06168	0.491	0.064	1.90019e-29	7	LAMA3
7.72591e-33	1.28839	0.774	0.18	1.49465e-28	7	PHYHIPL
1.1806e-31	3.113	1	0.811	2.28399e-27	7	GLUL
1.74048e-31	1.99602	0.849	0.257	3.36714e-27	7	ARL4A
4.9348e-31	1.20789	0.642	0.12	9.54686e-27	7	MMP11
3.60701e-30	1.34656	0.887	0.292	6.97813e-26	7	ACSL5
5.91711e-30	1.15204	0.887	0.276	1.14472e-25	7	CTSC
7.9765e-30	1.01237	0.642	0.133	1.54313e-25	7	TRIB2
1.0882e-29	1.1104	0.849	0.258	2.10523e-25	7	PHLDA1
1.91601e-29	1.09663	1	0.369	3.70671e-25	7	SLC35A2
2.57104e-29	1.83257	0.943	0.366	4.97393e-25	7	USP11
5.88231e-29	1.81297	0.849	0.304	1.13799e-24	7	NRP1
2.28579e-28	2.17264	1	0.542	4.42209e-24	7	GGH
4.2982e-28	2.19189	0.962	0.376	8.31529e-24	7	HULC
5.95476e-28	1.201	0.736	0.181	1.15201e-23	7	GPCPD1
6.80313e-27	2.019	1	0.82	1.31613e-22	7	ITPR2
6.26113e-26	1.40261	0.962	0.358	1.21128e-21	7	KRBOX4
7.03174e-26	2.06162	0.962	0.563	1.36036e-21	7	AQP9
2.51465e-25	1.93078	0.962	0.494	4.86484e-21	7	TSC22D1
2.56542e-25	1.70482	0.981	0.548	4.96307e-21	7	STT3B
3.40912e-25	1.60214	0.962	0.529	6.59528e-21	7	CRLS1
3.60446e-25	1.84786	0.981	0.647	6.97319e-21	7	ALCAM
3.52529e-24	1.70739	1	0.792	6.82004e-20	7	SEC62
5.5734e-24	1.0563	0.585	0.128	1.07823e-19	7	CLDN2
2.06306e-23	1.40242	1	0.482	3.99119e-19	7	HDAC6
3.22942e-23	1.11878	0.981	0.434	6.24764e-19	7	DAP
4.21882e-23	1.86442	0.736	0.253	8.16173e-19	7	CCEPR
5.7088e-23	1.2165	0.943	0.402	1.10442e-18	7	MYNN
1.00993e-22	1.78563	1	0.739	1.9538e-18	7	DSP
1.02102e-22	1.50557	1	0.457	1.97526e-18	7	TIMM17B
1.58763e-22	1.68627	1	0.658	3.07142e-18	7	FNDC3B
1.77793e-22	1.61835	0.962	0.472	3.43959e-18	7	MAP2K6
2.50057e-22	2.71945	0.943	0.494	4.83761e-18	7	SPP1
7.1166e-22	1.25974	0.717	0.227	1.37678e-17	7	BAMBI
7.20628e-22	1.19295	1	0.575	1.39413e-17	7	GOLPH3
8.61595e-22	1.08007	0.868	0.337	1.66684e-17	7	TMEM2
2.07668e-21	1.42924	1	0.656	4.01754e-17	7	2022-03-06
2.71021e-21	1.31027	0.962	0.454	5.24318e-17	7	PRLR
3.03245e-21	1.32824	0.981	0.528	5.86658e-17	7	SKIL
4.50421e-21	1.2633	1	0.62	8.71384e-17	7	UBA1
6.84075e-21	-2.63634	1	0.984	1.32341e-16	7	ALB
7.6186e-21	1.04145	0.377	0.062	1.4739e-16	7	C4orf48
1.04729e-20	1.21725	0.774	0.273	2.02609e-16	7	CCDC34
1.80609e-20	1.60218	0.943	0.554	3.49406e-16	7	MTMR12
2.15964e-20	1.28148	1	0.823	4.17803e-16	7	RPL37
2.37079e-20	2.42237	1	0.675	4.58653e-16	7	SOX4
3.13121e-20	1.02459	0.868	0.361	6.05763e-16	7	TBX3
3.25264e-20	1.19713	1	0.654	6.29257e-16	7	GNAS
4.63046e-20	1.56756	1	0.515	8.95808e-16	7	CD24
5.72943e-20	1.45578	1	0.558	1.10842e-15	7	UXT
6.43678e-20	1.41458	1	0.684	1.24526e-15	7	NIPBL
6.68831e-20	1.05122	0.962	0.414	1.29392e-15	7	CAP2
1.21803e-19	1.08356	0.981	0.438	2.3564e-15	7	OTUD5
5.21804e-19	1.15019	0.868	0.378	1.00948e-14	7	DDAH2
5.45065e-19	1.58582	1	0.739	1.05448e-14	7	SPON2
7.27789e-19	1.0508	0.925	0.384	1.40798e-14	7	CDK16
8.20152e-19	1.52337	0.981	0.59	1.58667e-14	7	KIF5B
9.27181e-19	1.36107	0.981	0.604	1.79372e-14	7	CCT5
1.20105e-18	1.0873	0.962	0.654	2.32356e-14	7	PHC3
1.25313e-18	1.21781	1	0.919	2.4243e-14	7	EEF1A1
1.32614e-18	1.1068	0.925	0.499	2.56555e-14	7	OGT
1.66144e-18	1.32181	1	0.522	3.21422e-14	7	RGN
1.73583e-18	1.02785	1	0.502	3.35813e-14	7	PQBP1
1.92716e-18	1.333	0.962	0.572	3.72829e-14	7	MAGED1
2.75025e-18	1.20794	0.83	0.357	5.32064e-14	7	RALY
3.03791e-18	1.06037	0.83	0.342	5.87715e-14	7	DROSHA
1.63854e-17	1.33247	0.849	0.445	3.16992e-13	7	LAMC1
3.38594e-17	1.20598	0.962	0.518	6.55045e-13	7	MBNL3
3.83887e-17	1.28658	1	0.716	7.42668e-13	7	SERPIND1
4.46407e-17	1.11413	0.585	0.165	8.63619e-13	7	HABP4
6.22631e-17	1.03546	0.868	0.427	1.20454e-12	7	PHACTR2
7.07451e-17	1.05096	0.811	0.36	1.36863e-12	7	NFATC3
1.32411e-16	1.07774	0.925	0.459	2.56162e-12	7	DPP4
1.88773e-16	1.59008	0.755	0.321	3.65199e-12	7	FAT1
1.94534e-16	1.195	1	0.59	3.76345e-12	7	NDUFB11
2.67443e-16	1.2565	0.981	0.704	5.17396e-12	7	GLUD1
2.94953e-16	1.43032	0.906	0.458	5.70617e-12	7	AR
9.76467e-16	1.12316	1	0.834	1.88907e-11	7	RPL11
1.20167e-15	1.25758	0.774	0.335	2.32474e-11	7	ATP9A
1.38966e-15	1.12985	0.774	0.311	2.68844e-11	7	ZNF280D
1.66306e-15	1.04552	0.849	0.435	3.21737e-11	7	ARAF
3.1907e-15	1.0047	0.811	0.407	6.17273e-11	7	SLC9A7
4.26179e-15	1.14117	1	0.721	8.24487e-11	7	PTP4A1
7.54592e-15	1.03532	1	0.598	1.45983e-10	7	AOX1
1.02926e-14	1.0764	0.792	0.369	1.9912e-10	7	CSE1L
1.06341e-14	-2.4979	0.906	0.941	2.05728e-10	7	CLU
1.15343e-14	1.05675	0.868	0.426	2.23142e-10	7	FBXO31
1.42103e-14	1.15044	1	0.719	2.74912e-10	7	TUBB
1.73614e-14	1.01769	0.925	0.578	3.35873e-10	7	LITAF
1.80217e-14	1.33302	0.755	0.345	3.48647e-10	7	CD36
2.25029e-14	1.01199	0.925	0.583	4.35342e-10	7	SERINC3
2.34568e-14	1.30636	0.962	0.643	4.53795e-10	7	CALU
2.36051e-14	1.26989	1	0.695	4.56665e-10	7	CPB2
2.47443e-14	1.25122	0.925	0.563	4.78703e-10	7	ELL2
3.46438e-14	1.11455	0.755	0.347	6.70219e-10	7	GLT8D1
5.12467e-14	1.21159	0.925	0.514	9.91419e-10	7	MDK
6.00841e-14	1.17267	0.962	0.589	1.16239e-09	7	MAN2A1
6.52591e-14	1.06407	0.679	0.255	1.2625e-09	7	TM4SF1
8.93685e-14	1.07988	0.83	0.403	1.72892e-09	7	MIR4458HG
1.05613e-13	1.05267	0.943	0.57	2.04319e-09	7	WDR13
1.16343e-13	1.07985	0.981	0.858	2.25076e-09	7	HSPA5
1.31678e-13	1.06039	1	0.906	2.54745e-09	7	RPLP2
1.77239e-13	1.29224	0.981	0.753	3.42886e-09	7	C11orf58
1.77601e-13	1.19435	0.962	0.656	3.43586e-09	7	TMEM258
2.28199e-13	1.13362	1	0.794	4.41474e-09	7	PDIA3
3.42911e-13	1.3409	0.925	0.554	6.63396e-09	7	PIGT
3.78478e-13	1.12024	0.887	0.479	7.32204e-09	7	RALGPS2
4.06516e-13	1.44664	0.962	0.727	7.86445e-09	7	TMEM245
3.78102e-12	-3.3426	0.679	0.863	7.31477e-08	7	APOC3
4.90516e-12	1.20726	0.755	0.398	9.48952e-08	7	ASXL1
5.42105e-12	1.12281	0.981	0.687	1.04876e-07	7	SYNE2
6.11811e-12	1.08272	0.717	0.331	1.18361e-07	7	EXOC3
8.80641e-12	1.19127	0.887	0.582	1.70369e-07	7	COX20
9.77515e-12	1.08132	1	0.779	1.8911e-07	7	SLC2A2
1.762e-11	-1.99708	0	0.503	3.40877e-07	7	CPS1
3.97736e-11	1.03944	0.679	0.303	7.69461e-07	7	NREP
4.35059e-11	1.1893	0.755	0.402	8.41664e-07	7	ASPSCR1
4.96609e-11	-2.04375	0.906	0.913	9.6074e-07	7	CP
2.48299e-10	-1.76392	0.717	0.86	4.8036e-06	7	ALDOB
3.30215e-10	1.10334	0.83	0.498	6.38834e-06	7	CPNE1
7.21926e-10	1.10382	0.868	0.515	1.39664e-05	7	GUSB
1.17985e-09	-1.38961	1	0.988	2.28254e-05	7	CEBPZOS
3.05668e-09	-1.89674	0.321	0.644	5.91346e-05	7	AGXT
3.61701e-09	-2.3692	0.736	0.872	6.99746e-05	7	ITIH3
4.96001e-09	-1.7072	0.34	0.672	9.59563e-05	7	CD74
5.58568e-09	-2.0504	1	0.998	0.00010806	7	ERCC-00074
1.1513e-08	-1.33078	0.057	0.469	0.000222731	7	FST
1.48751e-08	-1.74018	0	0.4	0.000287775	7	HAL
1.49552e-08	-2.16628	1	0.994	0.000289324	7	ERCC-00130
1.89452e-08	-1.25227	0.321	0.643	0.000366513	7	ADH1A
2.09451e-08	-3.81814	0.038	0.426	0.000405204	7	CRP
2.56275e-08	-1.36753	1	0.964	0.000495791	7	KNG1
3.77251e-08	-1.4768	0.887	0.9	0.00072983	7	GC
5.1006e-08	-1.52803	0.057	0.43	0.000986762	7	PRG4
5.86934e-08	1.12352	0.642	0.347	0.00113548	7	PREB
6.0559e-08	-1.24035	1	0.928	0.00117157	7	CLEC4GP1
1.20344e-07	-2.51308	0.151	0.487	0.00232817	7	ATF5
1.48981e-07	-1.6556	0.962	0.97	0.00288218	7	C3
2.01627e-07	-1.74324	1	0.927	0.00390067	7	SCD
2.90176e-07	-1.10583	0.019	0.378	0.00561375	7	LGALS4
3.46152e-07	1.10554	0.472	0.217	0.00669665	7	MCM3
4.13612e-07	-2.83177	0.755	0.813	0.00800173	7	ORM1
4.19772e-07	-1.03079	0.887	0.925	0.00812091	7	HLA-B
4.88512e-07	-2.22401	0.981	0.984	0.00945076	7	ERCC-00046
6.90953e-07	-1.02867	0.17	0.495	0.0133672	7	SERPINF1
9.11652e-07	-2.08098	1	0.996	0.0176368	7	ERCC-00002
9.27314e-07	-2.15686	1	0.988	0.0179398	7	ERCC-00096
1.16692e-06	-1.94272	0.849	0.772	0.0225752	7	UGT2B4
1.37485e-06	-1.35342	0.302	0.588	0.0265978	7	C5
1.67849e-06	-1.54087	0.094	0.427	0.032472	7	SPINK1
2.03555e-06	-1.17482	0.453	0.679	0.0393798	7	TM4SF4
1.28343e-158	1.48447	0.583	0.003	2.48293e-154	8	ADGRL4
1.82924e-151	1.29673	0.5	0.002	3.53884e-147	8	CLEC14A
4.867e-137	2.36558	0.75	0.007	9.4157e-133	8	THY1
7.50011e-119	3.91383	1	0.017	1.45097e-114	8	IGFBP7
5.96697e-117	1.35455	0.417	0.002	1.15437e-112	8	CDH5
8.0611e-117	3.24938	0.5	0.003	1.5595e-112	8	GJA4
1.63898e-112	1.89838	0.333	0.001	3.17076e-108	8	NID2
2.27444e-105	1.68713	0.417	0.002	4.40012e-101	8	DCLK2
2.91022e-94	2.91156	0.583	0.007	5.63011e-90	8	EFNB2
1.42623e-93	2.46	0.667	0.009	2.75919e-89	8	PLVAP
5.20265e-89	3.3679	0.833	0.017	1.00651e-84	8	COL4A1
2.09546e-87	3.38258	0.833	0.017	4.05388e-83	8	COL4A2
1.19767e-84	1.12696	0.333	0.002	2.317e-80	8	ESM1
3.24705e-80	2.01387	0.5	0.006	6.28175e-76	8	ADAMTS5
6.18875e-80	1.77793	0.583	0.008	1.19728e-75	8	GNG11
2.12037e-76	1.39902	0.25	0.001	4.10208e-72	8	HES5
1.17895e-70	1.00934	0.417	0.004	2.2808e-66	8	ESAM
1.31266e-63	1.28626	0.5	0.008	2.53948e-59	8	ADGRF5
7.8357e-62	1.99822	0.333	0.003	1.51589e-57	8	ARHGEF15
3.11554e-61	1.58183	0.5	0.008	6.02732e-57	8	LDB2
6.58655e-59	1.09882	0.417	0.006	1.27423e-54	8	PXDN
2.39076e-58	4.25377	0.75	0.022	4.62517e-54	8	SPARC
1.4486e-56	1.43582	0.333	0.003	2.80245e-52	8	PALD1
7.29686e-55	1.14185	0.25	0.002	1.41165e-50	8	VEGFC
1.51277e-54	1.06131	0.5	0.01	2.9266e-50	8	SH2D3C
2.75811e-52	1.24535	0.333	0.004	5.33583e-48	8	CD34
9.23161e-49	1.47814	0.333	0.004	1.78595e-44	8	ROBO4
2.32516e-46	1.52409	0.417	0.008	4.49826e-42	8	NOTCH4
6.9491e-43	1.40796	0.25	0.003	1.34437e-38	8	FAM167B
6.9491e-43	1.03108	0.25	0.003	1.34437e-38	8	TIE1
7.3463e-43	1.10801	0.25	0.003	1.42122e-38	8	CALCRL
1.14414e-42	2.15074	0.417	0.009	2.21345e-38	8	LRRC32
1.19091e-42	1.20515	0.333	0.005	2.30393e-38	8	CLDN5
1.05199e-38	2.00851	0.667	0.028	2.03518e-34	8	ID3
1.26886e-38	1.34639	0.25	0.003	2.45473e-34	8	FSTL1
6.78254e-38	1.05095	0.333	0.006	1.31215e-33	8	TGFB1I1
1.54166e-35	1.24522	0.417	0.011	2.98249e-31	8	ENG
2.55255e-34	1.4546	0.333	0.007	4.93816e-30	8	STC1
1.27879e-31	1.15383	0.417	0.013	2.47395e-27	8	FLT4
6.25971e-30	1.68068	0.25	0.004	1.211e-25	8	APLN
8.79623e-29	2.61284	0.333	0.009	1.70172e-24	8	GJA1
7.48228e-28	1.61232	0.25	0.005	1.44752e-23	8	NPDC1
1.35476e-26	2.50226	0.333	0.01	2.62092e-22	8	COL3A1
1.68141e-24	2.37625	0.25	0.006	3.25286e-20	8	CCM2L
1.78966e-24	1.47977	0.25	0.006	3.46228e-20	8	CSPG4
1.84635e-24	2.81835	0.25	0.006	3.57194e-20	8	MGP
2.90825e-23	2.04688	0.5	0.027	5.62629e-19	8	NES
4.16618e-23	1.17296	0.25	0.006	8.0599e-19	8	P2RY1
1.36642e-21	1.28455	0.25	0.007	2.64347e-17	8	ARHGEF10
3.42819e-21	1.4899	0.5	0.03	6.63217e-17	8	EDNRB
1.06309e-20	1.33612	0.25	0.007	2.05666e-16	8	SEMA5B
3.49681e-20	1.75942	0.5	0.031	6.76492e-16	8	MAP1B
7.17366e-20	1.76896	0.333	0.014	1.38782e-15	8	CCDC102B
1.25568e-19	1.09416	0.25	0.007	2.42924e-15	8	COL1A2
1.41102e-18	2.88591	0.917	0.131	2.72976e-14	8	VIM
1.96658e-18	1.94463	0.333	0.015	3.80455e-14	8	VASH1
6.64993e-18	1.80603	0.333	0.015	1.2865e-13	8	TP53I11
1.70192e-17	1.50463	0.5	0.037	3.29254e-13	8	PTPRB
8.64336e-17	1.50007	0.5	0.038	1.67215e-12	8	LAMA4
9.59764e-17	1.31564	0.5	0.039	1.85676e-12	8	LBH
5.93714e-16	1.21561	0.25	0.01	1.1486e-11	8	RASGRP3
2.99284e-15	2.20584	0.25	0.01	5.78996e-11	8	ACTA2
2.16876e-13	3.07122	0.583	0.068	4.19569e-09	8	ADAMTS9
2.72444e-13	1.77972	0.5	0.049	5.27071e-09	8	PLK2
7.52963e-13	3.83803	0.75	0.126	1.45668e-08	8	HSPG2
9.30328e-13	1.77698	0.417	0.036	1.79981e-08	8	GIMAP4
1.33944e-12	2.70933	0.417	0.036	2.59129e-08	8	BGN
2.43411e-12	2.54475	0.583	0.073	4.70903e-08	8	MEF2C
1.65541e-11	1.43617	0.25	0.014	3.20256e-07	8	NRP2
1.67896e-11	1.34603	0.25	0.014	3.24811e-07	8	BCL6B
1.86684e-11	2.23158	0.417	0.041	3.61158e-07	8	EGFL7
2.30795e-11	1.80666	0.75	0.148	4.46495e-07	8	PTRF
6.08032e-11	1.21292	0.333	0.026	1.1763e-06	8	COL6A2
9.42922e-11	1.53859	0.5	0.062	1.82418e-06	8	JAG1
1.28554e-09	1.3179	0.583	0.096	2.48701e-05	8	GSN
1.46542e-09	2.99194	0.75	0.174	2.835e-05	8	TCF4
1.66126e-09	1.73561	0.333	0.031	3.21388e-05	8	HBEGF
1.95987e-09	1.11795	0.417	0.048	3.79156e-05	8	PODXL
2.03085e-09	3.00638	0.667	0.142	3.92888e-05	8	MCAM
2.19233e-09	2.11335	0.417	0.05	4.24128e-05	8	SFXN3
4.95501e-09	1.88212	0.5	0.075	9.58596e-05	8	AMOTL1
5.84994e-09	4.78626	0.417	0.051	0.000113173	8	RGS5
6.10711e-09	1.13942	0.5	0.075	0.000118148	8	S100A11
6.85357e-09	1.62499	0.417	0.05	0.000132589	8	PHLDB1
7.20398e-09	2.59491	0.75	0.183	0.000139368	8	PLXND1
1.66199e-08	1.13675	0.417	0.055	0.000321529	8	LDHB
2.87826e-08	2.04164	0.667	0.154	0.000556828	8	PECAM1
1.15685e-07	1.82039	0.333	0.039	0.00223804	8	RIN2
1.24575e-07	1.08612	0.25	0.022	0.00241003	8	FBN1
3.35444e-07	1.47042	0.25	0.024	0.00648951	8	ICAM2
4.31576e-07	2.47767	0.25	0.024	0.00834926	8	ABI3
4.83716e-07	2.23967	0.75	0.228	0.00935798	8	ANGPT2
6.85417e-07	1.60009	0.417	0.066	0.0132601	8	PCDH17
8.79735e-07	1.70944	0.583	0.148	0.0170194	8	ARHGDIB
8.94057e-07	1.11955	0.25	0.025	0.0172964	8	PRICKLE2
9.21394e-07	1.24653	0.333	0.045	0.0178253	8	FYN
1.22626e-06	1.34369	0.417	0.071	0.0237233	8	APOLD1
1.53441e-06	2.11468	1	0.669	0.0296846	8	CALM1
1.95909e-06	1.58524	0.333	0.048	0.0379005	8	CXCR4
