# Supplementary material for: Identification of Energy Metabolism-Related Gene Signatures From scRNA-Seq Data to Predict the Prognosis of Liver Cancer Patients
Source: Front Cell Dev Biol. 2022 May 4;10:858336. doi: 10.3389/fcell.2022.858336 (PMC9114438; doi:10.3389/fcell.2022.858336)
Supplement: Supplementary file 6 [file Table1.XLSX]

## Sheet: Sheet1
Table S2 Marker gene information of different clusters (All cells)
p_val	avg_log2FC	pct.1	pct.2	p_val_adj	cluster	gene
0	3.47651	0.994	0.512	0	0	MTRNR2L1
0	3.23839	0.999	0.522	0	0	SLC2A2
0	2.71056	1	0.747	0	0	SELENOP
0	2.64808	0.982	0.258	0	0	RGN
0	2.03374	0.87	0.105	0	0	SLC13A5
0	1.6865	0.865	0.126	0	0	KRBOX4
0	1.11002	0.683	0.042	0	0	SLC13A3
2.6884e-305	2.2148	0.966	0.356	5.33754e-301	0	NADK2
1.96075e-289	1.74519	0.865	0.171	3.89288e-285	0	HULC
9.01166e-289	1.54371	0.744	0.111	1.78918e-284	0	ZNF565
9.13057e-288	2.47247	1	0.713	1.81278e-283	0	SEC62
6.88796e-285	2.03524	0.924	0.252	1.36753e-280	0	TIMM17B
4.50104e-283	1.20171	0.812	0.149	8.93637e-279	0	SLC35A2
5.89123e-282	1.9219	0.977	0.427	1.16964e-277	0	UBA1
1.01671e-279	1.67928	0.909	0.242	2.01858e-275	0	OTUD5
1.45186e-277	1.88805	0.851	0.197	2.88252e-273	0	HPR
2.77982e-277	1.18697	0.734	0.098	5.51906e-273	0	JADE3
4.14401e-272	1.72238	0.926	0.294	8.22751e-268	0	GGH
3.70947e-271	1.38786	0.822	0.164	7.36478e-267	0	CDK16
1.57249e-270	2.63741	0.996	0.476	3.12203e-266	0	HMGCS1
2.44438e-266	2.56217	1	0.803	4.85307e-262	0	RBP4
6.02443e-266	2.44871	0.938	0.302	1.19609e-261	0	PQBP1
6.88883e-264	2.56627	0.992	0.607	1.36771e-259	0	PLG
1.57894e-262	1.5513	0.841	0.188	3.13483e-258	0	ACSM5
9.6055e-261	1.4675	0.805	0.156	1.90708e-256	0	CFHR5
6.3635e-260	2.35952	1	0.747	1.26341e-255	0	GLUL
1.14715e-257	1.12029	0.53	0.025	2.27756e-253	0	LINC01186
1.31039e-250	2.08639	1	0.506	2.60166e-246	0	AKR1C1
4.66729e-248	2.35155	0.96	0.38	9.26644e-244	0	UXT
7.15221e-245	1.46851	0.857	0.218	1.42e-240	0	XPNPEP2
5.12687e-241	2.16051	0.983	0.481	1.01789e-236	0	SERPIND1
3.56264e-240	1.81207	0.912	0.274	7.07327e-236	0	CD24
2.83455e-239	2.23715	0.962	0.439	5.62771e-235	0	SORD
1.55679e-234	1.84754	0.922	0.318	3.09085e-230	0	SLCO1B1
8.29511e-234	1.61206	0.87	0.266	1.64691e-229	0	CDO1
5.23365e-233	1.99876	0.972	0.484	1.03909e-228	0	GLUD1
1.67383e-230	1.65961	0.938	0.376	3.32323e-226	0	CAT
3.17839e-230	1.28277	0.837	0.213	6.31038e-226	0	PRLR
4.06639e-229	1.48276	0.882	0.263	8.07342e-225	0	HDAC6
5.06039e-224	1.0796	0.602	0.074	1.00469e-219	0	UPK3A
8.29317e-223	1.32185	0.847	0.228	1.64653e-218	0	ARAF
2.44091e-222	1.40806	0.847	0.221	4.84618e-218	0	AR
2.00724e-221	2.29597	0.977	0.475	3.98518e-217	0	SERPINF2
2.31808e-219	1.377	0.802	0.194	4.60232e-215	0	MYNN
6.38852e-219	1.98427	0.933	0.413	1.26838e-214	0	ANGPTL3
1.56204e-218	1.11737	0.708	0.13	3.10127e-214	0	MASP2
1.20443e-217	1.05579	0.565	0.065	2.39128e-213	0	ZNF674-AS1
1.6477e-217	2.06127	0.996	0.677	3.27133e-213	0	FGG
5.28204e-216	1.34389	0.837	0.234	1.0487e-211	0	SLC16A1
2.90032e-215	2.24329	0.979	0.528	5.7583e-211	0	TNFSF10
7.75864e-215	1.85792	0.997	0.502	1.5404e-210	0	AKR1C2
3.76411e-214	1.81904	0.949	0.439	7.47326e-210	0	NDUFB11
2.34203e-213	1.51677	0.919	0.38	4.64987e-209	0	GOLPH3
5.74569e-208	1.84862	0.987	0.559	1.14075e-203	0	ALDH1A1
1.60179e-207	1.38399	0.817	0.25	3.1802e-203	0	HAO1
1.47616e-206	1.41382	0.772	0.193	2.93077e-202	0	MIR4458HG
3.91668e-206	1.52305	0.7	0.147	7.77618e-202	0	RBP5
4.05404e-204	1.20904	0.856	0.238	8.0489e-200	0	LGALS3BP
2.28612e-200	1.64748	0.948	0.471	4.53886e-196	0	2022-03-06
2.10689e-199	1.31927	0.928	0.424	4.18303e-195	0	CFHR1
2.17542e-199	1.41604	0.939	0.33	4.31907e-195	0	GPC3
1.01988e-195	1.94151	1	0.74	2.02488e-191	0	FGA
3.59332e-195	1.51485	0.914	0.375	7.13419e-191	0	AOX1
1.4477e-191	1.57354	0.953	0.532	2.87426e-187	0	ACSM2A
4.64648e-189	1.62863	0.908	0.346	9.22513e-185	0	WDR13
8.91256e-189	1.20591	0.795	0.229	1.7695e-184	0	FBXO31
4.45868e-186	1.77878	0.972	0.529	8.85226e-182	0	PTP4A1
3.40357e-182	1.66698	0.907	0.379	6.75745e-178	0	TM7SF2
2.08486e-178	1.66393	0.965	0.474	4.13929e-174	0	CYP2E1
3.4963e-175	1.29544	0.824	0.294	6.94156e-171	0	PAIP1
8.60587e-174	-1.81024	0.697	0.925	1.70861e-169	0	SRGN
3.21436e-172	1.60637	0.871	0.331	6.38179e-168	0	AIG1
6.07418e-171	-1.33714	0.84	0.972	1.20597e-166	0	CLEC4GP1
2.8261e-170	1.48493	0.928	0.431	5.61094e-166	0	CCT5
1.99133e-169	1.43986	0.824	0.297	3.95358e-165	0	BHMT
5.97248e-168	1.3924	0.925	0.442	1.18578e-163	0	FMO5
7.744e-165	1.79798	0.986	0.681	1.53749e-160	0	DCXR
1.42654e-164	1.65128	0.895	0.404	2.83225e-160	0	TST
4.4928e-164	1.43289	0.935	0.499	8.92001e-160	0	ACSM2B
5.4874e-164	1.60194	0.955	0.529	1.08947e-159	0	TMEM176A
6.6124e-164	1.58539	0.986	0.649	1.31283e-159	0	GATM
1.71614e-163	-1.97032	0.823	0.973	3.40723e-159	0	ACER3
2.62583e-163	1.10208	0.703	0.191	5.21333e-159	0	LEAP2
3.8849e-162	1.38726	0.939	0.538	7.71308e-158	0	SUB1
6.52972e-161	-2.3244	0.356	0.86	1.29641e-156	0	CD74
1.02356e-160	1.5882	0.996	0.765	2.03218e-156	0	APOH
4.54896e-160	1.67381	0.953	0.52	9.03151e-156	0	ALDH1L1
2.68425e-159	1.18135	0.762	0.24	5.3293e-155	0	CCL16
6.21047e-159	1.1789	0.864	0.359	1.23303e-154	0	CFHR2
2.5193e-157	1.2575	0.84	0.331	5.00182e-153	0	SKIL
1.22406e-154	1.29787	0.894	0.402	2.43025e-150	0	ADH4
1.21343e-153	1.4777	0.945	0.548	2.40915e-149	0	ADI1
7.93053e-153	1.42043	0.882	0.387	1.57453e-148	0	HGD
9.84142e-153	1.76789	0.973	0.669	1.95392e-148	0	SULT2A1
3.89572e-151	1.27662	0.926	0.441	7.73456e-147	0	NCOA4
4.50011e-151	1.28969	0.945	0.447	8.93452e-147	0	AKR1C3
1.08286e-150	1.26845	0.62	0.151	2.14991e-146	0	HAAO
5.60246e-149	1.12962	0.813	0.299	1.11231e-144	0	COQ8A
1.19872e-147	1.1777	0.797	0.289	2.37995e-143	0	GRIPAP1
3.84493e-147	-1.30976	0.698	0.943	7.63373e-143	0	GPR82
3.03214e-143	1.09691	0.851	0.354	6.02001e-139	0	AQP9
5.67648e-143	1.52579	0.994	0.795	1.12701e-138	0	RPL37
3.80839e-140	1.52296	0.984	0.652	7.56118e-136	0	TMEM176B
5.45271e-140	1.15807	0.919	0.494	1.08258e-135	0	MGST1
1.06822e-139	1.44423	0.997	0.823	2.12085e-135	0	KNG1
1.11557e-139	1.22145	0.87	0.396	2.21486e-135	0	CYP2C8
4.04273e-138	1.16596	0.881	0.404	8.02644e-134	0	HMGCS2
6.73497e-136	1.06418	0.802	0.312	1.33716e-131	0	MET
1.19668e-135	-1.39447	0.727	0.951	2.37589e-131	0	ABL2
1.13148e-134	1.28906	0.997	0.754	2.24643e-130	0	VTN
2.03233e-134	-1.3951	0.693	0.902	4.03499e-130	0	DIS3L
2.12754e-133	-1.34812	0.684	0.907	4.22401e-129	0	ZNF320
4.91005e-132	1.2316	0.88	0.543	9.7484e-128	0	PHC3
9.218e-132	1.40471	0.936	0.535	1.83014e-127	0	A1CF
1.28383e-131	-1.37696	0.989	0.991	2.54892e-127	0	CEBPZOS
1.45126e-131	1.37769	0.907	0.453	2.88134e-127	0	LITAF
2.02358e-131	-1.94214	0.007	0.547	4.01761e-127	0	CPS1
5.08705e-131	1.33381	0.942	0.67	1.00998e-126	0	CMBL
1.22565e-129	-1.12774	0.507	0.831	2.43341e-125	0	FAM65B
7.81333e-129	1.22387	0.843	0.42	1.55126e-124	0	IDI1
3.38706e-128	1.26599	0.802	0.321	6.72467e-124	0	TM4SF5
1.13919e-127	1.14284	0.875	0.463	2.26175e-123	0	CAMK2N1
3.07141e-127	1.32461	1	0.912	6.09798e-123	0	APOB
5.15584e-125	1.13665	0.908	0.459	1.02364e-120	0	CPB2
7.39501e-125	1.23414	1	0.742	1.4682e-120	0	AHSG
3.51059e-124	1.33089	0.939	0.505	6.96992e-120	0	SPON2
4.79742e-120	-1.23619	0.649	0.873	9.5248e-116	0	MAN1B1-AS1
2.21729e-119	1.28903	0.966	0.639	4.40221e-115	0	F5
2.21158e-116	1.27575	0.996	0.802	4.39088e-112	0	CFB
1.28066e-114	1.08185	0.807	0.371	2.54262e-110	0	CADM1
2.26851e-114	1.09012	0.926	0.581	4.50391e-110	0	ALDH3A2
1.77571e-112	1.16882	0.999	0.802	3.5255e-108	0	PEBP1
3.52075e-112	1.14787	0.87	0.453	6.99009e-108	0	ACAA1
3.93044e-112	1.1652	0.986	0.667	7.8035e-108	0	RARRES2
1.43231e-111	1.01616	0.771	0.309	2.8437e-107	0	F7
4.86809e-110	1.17193	0.678	0.259	9.66511e-106	0	C10orf10
1.54028e-108	1.21918	0.789	0.353	3.05807e-104	0	SLC25A1
1.85876e-108	1.00279	0.932	0.547	3.69038e-104	0	CD81
4.8437e-108	1.18546	0.96	0.689	9.61667e-104	0	MAT1A
9.08546e-108	1.18918	0.909	0.526	1.80383e-103	0	KRT18
1.70044e-106	1.03499	0.78	0.37	3.37606e-102	0	PDCD6
5.84282e-106	-1.61392	0.14	0.597	1.16003e-101	0	CTSS
9.70045e-106	1.2799	0.854	0.466	1.92593e-101	0	PSMF1
1.7147e-104	-1.57476	0.079	0.55	3.40437e-100	0	LCP1
4.43388e-104	1.16631	0.986	0.767	8.80302e-100	0	FGB
3.02054e-103	1.27404	0.829	0.404	5.99698e-99	0	PCYT2
3.54922e-102	1.05362	0.831	0.41	7.04662e-98	0	MTCH1
1.02693e-101	1.30547	0.909	0.504	2.03887e-97	0	PHYH
1.55137e-101	1.24228	0.864	0.462	3.08009e-97	0	STAU1
2.2571e-101	1.39379	0.928	0.558	4.48124e-97	0	ETFB
2.86025e-101	1.18531	0.833	0.403	5.67874e-97	0	EBP
4.3537e-101	1.15828	0.717	0.287	8.64383e-97	0	FGFR3
1.53372e-98	1.28324	0.909	0.58	3.04505e-94	0	LDHA
1.84166e-98	1.12848	0.926	0.603	3.65642e-94	0	GPX4
7.73481e-97	1.33241	0.847	0.453	1.53567e-92	0	TOMM6
6.61864e-95	1.01637	0.844	0.4	1.31406e-90	0	OSGIN1
1.10795e-93	1.12926	0.867	0.481	2.19971e-89	0	EIF6
4.79659e-92	-2.58433	0.235	0.626	9.52316e-88	0	CCL5
8.52793e-92	1.01375	0.891	0.533	1.69314e-87	0	ALDH2
1.91958e-91	1.19949	0.959	0.606	3.81113e-87	0	HRG
2.34407e-91	1.08974	0.986	0.728	4.65391e-87	0	DHCR24
6.65758e-91	1.31624	0.989	0.73	1.3218e-86	0	HP
3.14185e-89	1.16494	0.79	0.414	6.23783e-85	0	DNAJC21
1.61799e-88	1.25943	0.819	0.425	3.21235e-84	0	MRPS18B
1.48943e-87	1.04677	0.959	0.714	2.95711e-83	0	ITPR2
1.1251e-86	-1.31266	0.042	0.454	2.23376e-82	0	PRG4
5.52146e-86	-2.06051	0.013	0.415	1.09623e-81	0	FOSB
2.77991e-85	1.02188	0.997	0.813	5.51923e-81	0	AMBP
2.77052e-80	-2.24028	0.033	0.417	5.50059e-76	0	SPINK1
1.04609e-79	-1.20063	0.432	0.728	2.0769e-75	0	RNU4ATAC
4.33044e-79	-1.5261	0.29	0.672	8.59766e-75	0	NFKBIA
6.49094e-79	-2.42629	0.112	0.487	1.28871e-74	0	ATF5
8.65037e-78	-3.60591	0.037	0.41	1.71744e-73	0	CRP
2.5529e-77	1.24259	0.84	0.493	5.06853e-73	0	ZNHIT1
2.49837e-75	-1.84587	0.052	0.428	4.96026e-71	0	FOS
6.51619e-75	1.00542	0.646	0.285	1.29372e-70	0	MSRB2
6.9782e-75	-1.25515	0.531	0.772	1.38545e-70	0	IKZF3
5.20348e-74	1.11385	0.96	0.717	1.0331e-69	0	PRDX1
6.278e-73	-1.11407	0.034	0.397	1.24643e-68	0	LGALS4
4.20585e-70	1.04197	0.939	0.682	8.35029e-66	0	PSMB1
4.73938e-70	1.01598	0.618	0.287	9.40957e-66	0	POLR2J
9.06253e-69	-1.56684	0.156	0.53	1.79928e-64	0	HLA-DRA
9.5476e-69	-1.66965	0.038	0.387	1.89558e-64	0	FYB
2.0313e-68	-1.77323	0.193	0.545	4.03294e-64	0	TXNIP
2.15184e-67	-2.63222	0.691	0.805	4.27226e-63	0	APOC3
4.96325e-67	-1.5379	0.017	0.351	9.85403e-63	0	CD52
1.26594e-66	-1.19061	0.626	0.824	2.5134e-62	0	RBM25
2.60895e-66	-1.27818	0.907	0.945	5.1798e-62	0	HLA-B
1.88449e-65	-1.58695	0.093	0.443	3.74146e-61	0	LAPTM5
4.8288e-65	1.04168	0.877	0.574	9.58709e-61	0	NDUFS6
2.60207e-64	1.03372	0.868	0.543	5.16614e-60	0	SLC9A3R1
1.50205e-62	-1.4583	0.024	0.343	2.98217e-58	0	PTPRC
4.83266e-62	-1.95369	0.001	0.308	9.59475e-58	0	REG3A
1.73895e-61	1.06131	0.82	0.502	3.45252e-57	0	ECI2
3.49174e-60	-5.07678	0.004	0.305	6.9325e-56	0	IGLL5
1.75893e-57	-1.44892	0.33	0.62	3.49219e-53	0	AGXT
2.78589e-57	-1.08978	0	0.286	5.5311e-53	0	TKTL1
3.11181e-57	-2.84321	0.082	0.383	6.17818e-53	0	CHI3L1
1.30104e-56	-1.21508	0.507	0.733	2.58309e-52	0	IRF1
1.65767e-56	-1.37457	0.069	0.384	3.29115e-52	0	ARHGDIB
5.74196e-56	-1.25845	0.013	0.302	1.14001e-51	0	IL2RG
1.41764e-54	-1.41263	0.129	0.447	2.81459e-50	0	FST
7.06923e-54	-1.09332	0.337	0.633	1.40352e-49	0	UTRN
3.65115e-51	-1.03997	0.119	0.425	7.24899e-47	0	LGALS1
2.78342e-49	-1.41608	0.065	0.336	5.52621e-45	0	XIST
2.268e-48	-1.04805	0.035	0.304	4.50289e-44	0	RGS2
1.38337e-47	-1.51247	0.013	0.266	2.74655e-43	0	TTN
1.42791e-46	-1.32483	0.091	0.363	2.83498e-42	0	HAL
2.50189e-46	-1.01065	0.035	0.296	4.96725e-42	0	IFI27L2
2.82054e-45	-1.70964	0.271	0.563	5.59989e-41	0	HIST1H4C
7.55681e-45	-1.01218	0.047	0.302	1.50033e-40	0	TSC22D3
1.76091e-44	-1.04018	0.017	0.258	3.49611e-40	0	HCLS1
1.39532e-42	-1.14861	0.439	0.668	2.77027e-38	0	SREK1
4.30512e-42	-1.12744	0.021	0.255	8.54738e-38	0	CD2
8.02997e-42	-1.08765	0.157	0.41	1.59427e-37	0	SLAMF7
1.07393e-41	-1.0546	0.018	0.25	2.13217e-37	0	CRIP1
1.62581e-40	1.04741	0.979	0.83	3.22789e-36	0	UBB
1.56431e-39	-1.45572	0.044	0.28	3.10578e-35	0	IFITM1
4.20758e-37	-1.87071	0.354	0.577	8.35373e-33	0	JUN
3.6891e-30	-1.14204	0.113	0.331	7.32434e-26	0	MKI67
1.694e-29	-1.02151	0.963	0.959	3.36326e-25	0	B2M
4.15638e-28	-1.57279	0.68	0.794	8.25207e-24	0	TMSB4X
1.34461e-26	-1.15477	0.432	0.594	2.66959e-22	0	AKR1B10
6.41371e-23	-1.2466	0.344	0.51	1.27338e-18	0	AFM
1.1459e-20	1.04071	0.483	0.293	2.27508e-16	0	MRPL38
7.04891e-19	-2.81384	0.609	0.705	1.39949e-14	0	SSR4
1.65259e-18	-1.20531	0.89	0.854	3.28105e-14	0	PSAP
3.89086e-16	-1.3365	0.195	0.323	7.72492e-12	0	ANGPTL8
8.34701e-12	-1.08846	0.618	0.671	1.65722e-07	0	BTG1
9.57663e-11	-1.37987	0.177	0.293	1.90134e-06	0	C1QA
3.27055e-08	-1.05129	0.926	0.889	0.000649335	0	CLU
5.52746e-07	-1.06297	0.65	0.671	0.0109742	0	SAT1
1.98414e-06	-1.58388	0.873	0.59	0.0393931	0	ORM1
0	3.15772	0.948	0.161	0	1	CHI3L1
0	3.12971	0.989	0.165	0	1	CRP
0	2.98503	0.967	0.265	0	1	ATF5
0	2.36723	0.94	0.182	0	1	SPINK1
2.95801e-286	2.42528	0.84	0.16	5.87282e-282	1	ANGPTL8
1.42843e-274	1.58401	0.754	0.103	2.83601e-270	1	INHBE
2.00145e-269	1.32035	0.694	0.073	3.97368e-265	1	HSD11B1
2.05673e-245	2.79978	0.981	0.572	4.08343e-241	1	ORM1
1.31885e-242	2.79975	0.986	0.679	2.61845e-238	1	ITIH3
7.19331e-229	2.21303	0.793	0.182	1.42816e-224	1	HAL
8.84501e-224	1.44123	0.992	0.99	1.75609e-219	1	CEBPZOS
2.22801e-217	2.18427	0.989	0.878	4.42348e-213	1	C3
1.72087e-214	1.46687	0.616	0.082	3.41661e-210	1	SEZ6L2
3.67936e-202	2.0944	0.992	0.85	7.305e-198	1	CTSD
7.08588e-196	2.08615	0.965	0.537	1.40683e-191	1	SERPINA3
4.84831e-185	2.04222	0.986	0.747	9.62584e-181	1	SCD
9.76852e-176	1.82539	0.694	0.191	1.93944e-171	1	SERPINE1
6.40255e-170	-2.26946	0.581	0.968	1.27116e-165	1	RPL13
1.49532e-169	1.1888	0.991	0.931	2.96881e-165	1	CLEC4GP1
1.18692e-165	1.38852	0.664	0.163	2.35652e-161	1	CYP3A7
9.21406e-154	-2.35513	0.204	0.796	1.82936e-149	1	UQCR10
8.20692e-153	1.79842	0.829	0.328	1.6294e-148	1	CPS1
1.7901e-142	-1.86593	0.532	0.934	3.55406e-138	1	RPS4X
8.83588e-141	-1.78055	0.415	0.899	1.75428e-136	1	RPS3A
2.22498e-140	-1.94399	0.613	0.959	4.41748e-136	1	RPS19
5.88531e-139	-1.57183	0.319	0.828	1.16847e-134	1	RPS15A
6.0001e-139	1.19699	0.992	0.918	1.19126e-134	1	ZNF302
1.22401e-131	-1.66237	0.496	0.876	2.43015e-127	1	RPS18
8.40696e-131	-2.00444	0.637	0.936	1.66912e-126	1	RPL6
9.92273e-131	-1.91564	0.442	0.906	1.97006e-126	1	RPL35
2.05913e-130	-1.99623	0.367	0.874	4.08819e-126	1	RPL12
1.4776e-129	1.17373	1	0.87	2.93364e-125	1	ALB
7.33908e-127	1.30124	0.477	0.09	1.4571e-122	1	LOXL4
1.26682e-126	1.53521	0.864	0.474	2.51514e-122	1	AZGP1
4.72093e-126	-2.67249	0.22	0.708	9.37294e-122	1	AKR1C2
2.50798e-123	-1.6251	0.349	0.829	4.97934e-119	1	RPL26
4.09305e-120	-1.80512	0.754	0.959	8.12633e-116	1	TPT1
1.08168e-119	-1.95321	0.575	0.915	2.14758e-115	1	EIF1
6.59732e-119	-1.35371	0.37	0.853	1.30983e-114	1	RPS2
8.58764e-119	-1.59836	0.509	0.91	1.70499e-114	1	RPL19
2.56432e-118	-1.74438	0.393	0.858	5.09119e-114	1	RPS6
6.83607e-117	1.1623	0.532	0.133	1.35723e-112	1	SLCO1B3
8.22711e-117	1.94674	0.847	0.515	1.63341e-112	1	ITIH4
7.2556e-116	-1.97757	0.632	0.938	1.44053e-111	1	GAPDH
2.65374e-115	-1.69002	0.57	0.915	5.26873e-111	1	RPS27A
7.63947e-115	-1.91726	0.599	0.928	1.51674e-110	1	UBB
3.16539e-114	-1.75178	0.821	0.966	6.28456e-110	1	RPL41
1.01235e-113	-1.83379	0.052	0.566	2.00992e-109	1	GPC3
1.18762e-113	-2.54007	0.27	0.7	2.35791e-109	1	AKR1C1
8.09079e-113	1.06484	0.987	0.729	1.60635e-108	1	APOC3
8.30136e-113	2.03078	0.842	0.525	1.64815e-108	1	F12
2.07714e-111	-1.57805	0.482	0.895	4.12395e-107	1	FAU
4.41749e-111	-1.71451	0.354	0.796	8.77048e-107	1	SOD1
3.15007e-110	-1.6	0.343	0.827	6.25415e-106	1	ELOB
8.65965e-109	-1.85911	0.774	0.976	1.71929e-104	1	RPS27
8.8197e-108	-1.51051	0.586	0.931	1.75106e-103	1	RPL8
1.31591e-107	-1.56531	0.633	0.927	2.61261e-103	1	RPS14
2.43123e-107	-1.16911	0.471	0.867	4.82696e-103	1	RPL35A
5.93951e-107	1.4967	0.975	0.854	1.17923e-102	1	P4HB
1.20831e-105	-1.49302	0.346	0.798	2.39897e-101	1	HMGN2
4.20764e-105	-2.37882	0.515	0.841	8.35384e-101	1	SEC62
1.19924e-104	1.08964	0.502	0.121	2.38097e-100	1	SLPI
2.4592e-104	-1.35282	0.536	0.881	4.8825e-100	1	RPS23
1.51853e-103	-1.52515	0.654	0.947	3.01488e-99	1	RPS8
4.00408e-103	-1.76544	0.534	0.883	7.94969e-99	1	ATP5I
1.12555e-102	-1.38902	0.324	0.776	2.23467e-98	1	H3F3B
1.86813e-102	-1.40656	0.491	0.88	3.70898e-98	1	RPL7
2.14548e-102	1.80647	0.84	0.521	4.25963e-98	1	A1BG
5.40708e-102	-1.3947	0.15	0.651	1.07352e-97	1	SH3BGRL3
8.9642e-102	-1.56612	0.487	0.89	1.77975e-97	1	RPS15
2.06042e-101	-1.67729	0.586	0.901	4.09076e-97	1	RPL37
3.48709e-101	-1.28239	0.324	0.795	6.92327e-97	1	RPL14
9.83518e-100	-1.21835	0.183	0.651	1.95268e-95	1	HSPA1A
4.84735e-99	-1.34982	0.15	0.642	9.62392e-95	1	ATP5O
5.41453e-99	1.21677	0.967	0.712	1.075e-94	1	CP
1.08788e-98	-1.49672	0.43	0.863	2.15987e-94	1	RPL34
1.39354e-98	1.29324	0.616	0.218	2.76674e-94	1	ICAM1
3.4028e-98	-1.26185	0.602	0.917	6.75592e-94	1	RPL11
6.36972e-98	1.1135	0.995	0.829	1.26464e-93	1	TF
9.86001e-98	-1.68306	0.709	0.962	1.95761e-93	1	RPS11
1.08178e-97	-1.24363	0.265	0.715	2.14776e-93	1	SUB1
1.19926e-97	1.45238	0.534	0.174	2.38102e-93	1	SLC22A7
1.2728e-97	-1.63277	0.771	0.957	2.52702e-93	1	RPLP2
1.76251e-97	-2.84033	0.55	0.865	3.49929e-93	1	GLUL
8.96449e-97	1.26156	0.866	0.54	1.77981e-92	1	APCS
1.05399e-96	1.256	0.676	0.283	2.09259e-92	1	HTRA1
1.56175e-96	-2.0153	0.231	0.721	3.1007e-92	1	KLF6
2.02975e-96	1.25581	0.891	0.602	4.02986e-92	1	CFH
2.14686e-96	1.22338	0.55	0.181	4.26238e-92	1	XDH
2.41186e-96	-1.01959	0.417	0.827	4.78851e-92	1	RPL15
1.79663e-95	-1.6499	0.834	0.977	3.56702e-91	1	PTMA
2.60103e-95	-1.3684	0.439	0.807	5.16408e-91	1	NACA
3.27035e-95	-1.11651	0.314	0.769	6.49295e-91	1	GNAS
4.39745e-95	1.38378	0.957	0.848	8.73069e-91	1	METTL7A
4.5119e-95	1.03691	0.558	0.195	8.95793e-91	1	ACACB
6.82259e-95	-1.25824	0.18	0.643	1.35456e-90	1	PSMF1
8.12354e-95	-1.02604	0	0.457	1.61285e-90	1	GSTA2
1.14811e-94	-1.49369	0.742	0.956	2.27945e-90	1	RPS12
3.32407e-94	-1.3736	0.466	0.86	6.59961e-90	1	RPS5
5.55529e-94	-1.64671	0.67	0.931	1.10295e-89	1	RPL10
7.49304e-94	1.31196	0.76	0.461	1.48767e-89	1	HPN
1.59715e-93	-1.07875	0.365	0.786	3.17097e-89	1	RPL23A
1.33398e-92	-1.43842	0.502	0.864	2.64849e-88	1	NPM1
5.09683e-92	-1.01044	0.33	0.777	1.01192e-87	1	RPL7A
8.89985e-92	-1.63217	0.291	0.711	1.76698e-87	1	SKP1
1.28403e-91	1.06902	0.97	0.932	2.54932e-87	1	ACER3
2.35732e-91	-1.55829	0.583	0.895	4.68022e-87	1	UBA52
3.02989e-91	-1.52673	0.303	0.755	6.01553e-87	1	TPI1
3.2852e-91	-1.06439	0.002	0.447	6.52244e-87	1	XPNPEP2
5.04339e-91	1.13718	0.859	0.515	1.00131e-86	1	C4BPA
1.26763e-90	-1.36405	0.216	0.678	2.51675e-86	1	ST13
9.18177e-90	1.11976	0.542	0.188	1.82295e-85	1	GPLD1
1.95062e-89	-1.07348	0.411	0.804	3.87277e-85	1	RPL30
1.29974e-88	-1.24786	0.57	0.897	2.5805e-84	1	RPS24
2.59873e-88	-1.11354	0.3	0.742	5.15951e-84	1	CSDE1
1.01022e-86	-1.39774	0.196	0.662	2.00569e-82	1	DNAJA1
2.37979e-86	-1.37157	0.199	0.638	4.72483e-82	1	NDUFB11
4.60973e-86	-1.25098	0.199	0.639	9.15217e-82	1	NDUFA6
5.6693e-86	-1.13584	0.397	0.775	1.12558e-81	1	RPS7
1.13398e-85	-1.21991	0.539	0.872	2.25141e-81	1	RPL32
2.53451e-85	-1.04684	0.333	0.774	5.03201e-81	1	RPL10A
3.39541e-85	-1.20417	0.111	0.568	6.74124e-81	1	APRT
5.85806e-85	-1.49937	0.577	0.913	1.16306e-80	1	HLA-E
3.91028e-84	1.38342	0.619	0.306	7.76346e-80	1	PLIN5
9.22487e-84	1.1158	0.537	0.197	1.8315e-79	1	ATP2B2
1.41337e-83	-1.48533	0.559	0.903	2.80611e-79	1	RPL18A
1.7519e-83	-1.24705	0.461	0.826	3.47823e-79	1	RPS13
1.8065e-82	-2.15929	0.148	0.584	3.58662e-78	1	HIST1H4C
8.35572e-82	-1.2518	0.529	0.875	1.65895e-77	1	RPL4
1.44022e-81	-1.6845	0.101	0.531	2.85941e-77	1	LCP1
1.72489e-81	-1.28563	0.27	0.704	3.4246e-77	1	YBX1
5.76601e-81	-1.08697	0.103	0.537	1.14478e-76	1	RHOC
1.05545e-80	-1.02182	0.15	0.601	2.09549e-76	1	ARL6IP1
1.07225e-80	-1.49675	0.479	0.835	2.12885e-76	1	COX4I1
1.07764e-80	-1.52892	0.28	0.698	2.13956e-76	1	ALDH1L1
5.3654e-80	-1.71623	0.389	0.803	1.06525e-75	1	XBP1
6.40677e-80	-1.19707	0.414	0.8	1.272e-75	1	SRP14
1.02738e-79	-1.11999	0.847	0.942	2.03976e-75	1	EEF1A1
2.29486e-79	-1.07999	0.175	0.598	4.55622e-75	1	ATP5J
3.21629e-78	-1.56025	0.618	0.922	6.38563e-74	1	MYL6
3.61837e-78	-1.70425	0.387	0.72	7.18391e-74	1	ALDH1A1
9.57348e-77	-1.03573	0.477	0.82	1.90072e-72	1	RPL31
1.11309e-76	-1.31251	0.235	0.636	2.20993e-72	1	AKR1C3
1.45312e-76	-1.10556	0.3	0.713	2.88502e-72	1	YWHAZ
1.6984e-76	-1.45148	0.152	0.583	3.37201e-72	1	OSGIN1
1.8251e-76	1.06351	0.401	0.109	3.62356e-72	1	OBSCN
3.11568e-76	-1.85732	0.953	0.96	6.18588e-72	1	FTH1
4.45636e-76	-1.94899	0.011	0.404	8.84767e-72	1	FOSB
1.18104e-75	1.18351	0.57	0.239	2.34484e-71	1	CYP4A11
2.78359e-75	-1.00682	0.439	0.809	5.52653e-71	1	RPS9
4.9274e-75	-1.2529	0.167	0.593	9.78287e-71	1	STMN1
5.80016e-75	-1.15922	0.205	0.623	1.15156e-70	1	TOMM6
6.05472e-75	-1.85676	0.183	0.588	1.2021e-70	1	UXT
2.45623e-74	-1.44126	0.831	0.957	4.87661e-70	1	RPLP1
1.72382e-73	-1.22913	0.367	0.742	3.42247e-69	1	CALM2
4.00519e-73	-1.34977	0.156	0.569	7.9519e-69	1	IL32
4.44969e-73	-1.90624	0.033	0.422	8.83442e-69	1	FOS
4.85e-72	-1.76961	0.82	0.975	9.62919e-68	1	HSP90AA1
6.41836e-72	-1.02137	0.299	0.697	1.2743e-67	1	RPL36AL
2.66083e-71	-1.51602	0.332	0.742	5.28281e-67	1	ARPC2
3.29821e-71	-1.36752	0.333	0.739	6.54826e-67	1	BTG1
3.71899e-71	-1.93293	0.193	0.611	7.38368e-67	1	JUN
1.38293e-70	-1.05659	0.638	0.923	2.74567e-66	1	RPL3
4.2264e-70	1.27923	0.706	0.391	8.3911e-66	1	ORM2
5.19935e-70	-1.04482	0.341	0.703	1.03228e-65	1	MIF
1.24225e-69	-1.00061	0.515	0.809	2.46636e-65	1	RPL27
1.91516e-69	1.37474	0.712	0.472	3.80237e-65	1	H6PD
4.91443e-68	1.17692	0.466	0.162	9.75711e-64	1	H19
7.22141e-67	-1.21914	0.209	0.597	1.43374e-62	1	COA3
1.57927e-66	-1.15139	0.344	0.725	3.13549e-62	1	NDUFB2
6.61223e-66	1.15007	0.711	0.412	1.31279e-61	1	C5
1.27143e-65	-1.09305	0.524	0.869	2.5243e-61	1	SON
1.64024e-65	-1.00266	0.221	0.624	3.25654e-61	1	PARK7
2.24432e-65	1.24659	0.622	0.336	4.45586e-61	1	FURIN
2.83954e-65	1.11089	0.559	0.235	5.63762e-61	1	HABP2
4.10859e-65	-1.22779	0.436	0.773	8.1572e-61	1	COX5B
5.19924e-65	-1.00719	0.64	0.899	1.03226e-60	1	RPLP0
5.34291e-65	-1.24572	0.738	0.935	1.06078e-60	1	HSP90AB1
7.54452e-65	-1.64615	0.03	0.385	1.49789e-60	1	ARHGDIB
1.26938e-64	-1.00525	0.417	0.775	2.52022e-60	1	CALM1
1.36184e-64	-1.08316	0.237	0.617	2.7038e-60	1	ZCRB1
2.17363e-63	-1.07925	0.389	0.741	4.31552e-59	1	EEF1B2
3.37237e-63	-1.11894	0.354	0.72	6.6955e-59	1	TMEM258
1.20707e-62	-1.17094	0.171	0.558	2.39651e-58	1	HSPH1
1.46304e-62	1.28866	0.803	0.526	2.90471e-58	1	GPAM
2.22686e-62	1.30261	0.637	0.37	4.4212e-58	1	MST1
4.05909e-62	-1.03854	0.408	0.758	8.05891e-58	1	TMSB10
4.7025e-62	-2.08613	0.382	0.758	9.33635e-58	1	SSR4
5.54281e-62	-1.09327	0.556	0.824	1.10047e-57	1	PRDX1
2.99975e-61	-1.06734	0.008	0.34	5.9557e-57	1	SLC13A5
8.45707e-61	-1.03048	0.513	0.812	1.67907e-56	1	HSPA8
1.27145e-60	1.28406	0.624	0.315	2.52433e-56	1	FST
1.31879e-60	1.27881	0.547	0.253	2.61833e-56	1	NEB
3.39121e-60	-1.18322	0.158	0.524	6.7329e-56	1	SLCO1B1
4.04144e-60	1.20082	0.998	0.998	8.02388e-56	1	ERCC-00074
7.59578e-60	-1.55433	0.036	0.378	1.50807e-55	1	FYB
9.8389e-60	1.09376	0.883	0.637	1.95341e-55	1	ST6GAL1
1.79328e-59	-1.04366	0.068	0.409	3.56038e-55	1	HPR
9.10574e-58	-1.05702	0.258	0.626	1.80785e-53	1	LITAF
1.87714e-57	1.20888	0.924	0.681	3.72687e-53	1	GPX3
5.89159e-57	1.11902	0.537	0.237	1.16972e-52	1	CYP8B1
2.76557e-56	-1.9981	1	0.989	5.49076e-52	1	FTL
4.57605e-56	-1.19671	0.25	0.594	9.08528e-52	1	TXNRD1
8.53161e-56	-2.52122	0.389	0.675	1.69387e-51	1	MTRNR2L1
8.64788e-56	-1.03767	0.227	0.582	1.71695e-51	1	MRPS18B
6.46821e-55	-1.28833	0.551	0.836	1.2842e-50	1	PFDN5
1.40916e-54	-1.42086	0.131	0.454	2.79774e-50	1	NQO1
6.96115e-54	-1.19638	0.136	0.465	1.38207e-49	1	TIMM17B
2.07628e-53	1.29827	0.711	0.453	4.12224e-49	1	SERPINA5
2.51884e-53	-1.45561	0.027	0.333	5.0009e-49	1	PTPRC
6.20397e-53	1.38168	0.637	0.395	1.23174e-48	1	PHKA2
7.16716e-53	1.59922	0.668	0.425	1.42297e-48	1	AFM
8.04782e-53	-1.2308	0.073	0.387	1.59782e-48	1	HULC
1.94522e-52	-1.78631	0.362	0.648	3.86203e-48	1	HMGCS1
3.12026e-52	-1.57261	0.404	0.683	6.19497e-48	1	TNFSF10
3.22957e-52	-1.01565	0.7	0.901	6.41198e-48	1	GABARAP
8.63249e-52	-1.02742	0.237	0.591	1.71389e-47	1	MT2A
9.22503e-52	-1.67894	0.035	0.337	1.83154e-47	1	CD52
1.11646e-51	1.27389	0.992	0.982	2.21661e-47	1	ERCC-00004
1.79682e-51	-1.60712	0.101	0.431	3.5674e-47	1	LAPTM5
1.05193e-50	-1.04157	0.216	0.555	2.0885e-46	1	IFI30
1.89952e-49	-5.00215	0.013	0.294	3.7713e-45	1	IGLL5
2.68124e-49	-1.01097	0.002	0.278	5.32333e-45	1	TKTL1
3.23151e-49	-1.00576	0.017	0.303	6.41584e-45	1	GSTP1
3.43148e-48	-1.2288	0.36	0.656	6.81285e-44	1	C14orf2
3.54338e-48	-1.22752	0.016	0.293	7.03502e-44	1	IL2RG
1.13276e-47	-1.13758	0.433	0.72	2.24899e-43	1	COX7A2
6.82601e-47	-1.04495	0.599	0.861	1.35524e-42	1	DDX5
8.16653e-47	1.02071	0.676	0.435	1.62138e-42	1	DHRS7
1.07317e-46	1.12887	0.814	0.629	2.13066e-42	1	HPX
1.29215e-46	-1.31265	0.316	0.614	2.56543e-42	1	SORD
1.30136e-46	-1.53749	0.194	0.503	2.58373e-42	1	PQBP1
3.7026e-46	-1.20247	0.627	0.834	7.35115e-42	1	UQCRQ
8.70842e-46	1.15062	0.75	0.564	1.72897e-41	1	FASN
1.48846e-44	-1.08072	0.24	0.585	2.95519e-40	1	GPX2
1.96824e-44	1.13231	0.81	0.655	3.90774e-40	1	SDC1
1.73364e-43	-1.06813	0.741	0.93	3.44197e-39	1	HMGB1
7.99438e-43	-1.05903	0.591	0.765	1.5872e-38	1	CMBL
6.23579e-42	-1.16396	0.43	0.676	1.23805e-37	1	PTP4A1
5.3264e-40	-1.05944	0.013	0.25	1.0575e-35	1	CD2
1.05138e-37	-1.58233	0.036	0.275	2.0874e-33	1	IFITM1
1.32289e-37	1.01221	0.681	0.492	2.62647e-33	1	SLC38A10
1.71443e-37	-1.0569	0.027	0.262	3.40384e-33	1	EGR1
5.73044e-37	1.03171	0.654	0.444	1.13772e-32	1	ASGR2
4.06932e-36	1.43551	0.803	0.799	8.07923e-32	1	SRSF11
1.71334e-35	-1.35134	0.419	0.635	3.40166e-31	1	SERPIND1
2.88777e-35	-1.11014	0.267	0.559	5.73337e-31	1	DNAJB1
3.16801e-35	1.02286	0.821	0.773	6.28978e-31	1	DST
1.23319e-34	-1.47814	0.033	0.253	2.44838e-30	1	TTN
4.58068e-34	1.25453	0.547	0.349	9.09447e-30	1	SLC27A5
4.82912e-32	-1.09655	0.156	0.407	9.58774e-28	1	LGALS1
5.88905e-32	-2.46457	0.36	0.584	1.16921e-27	1	CCL5
7.4864e-32	1.03993	0.671	0.506	1.48635e-27	1	PTPRF
5.67896e-31	-1.06423	0.529	0.685	1.1275e-26	1	UGT2B4
1.0944e-30	-1.29464	0.235	0.463	2.17283e-26	1	RGN
1.4261e-30	1.09506	0.785	0.686	2.83138e-26	1	MLXIPL
1.82371e-30	1.0454	0.998	0.99	3.62078e-26	1	NEAT1
6.28005e-30	-1.44179	0.423	0.633	1.24684e-25	1	GLUD1
1.40054e-29	-1.51698	0.24	0.498	2.78064e-25	1	HLA-DRA
2.80099e-25	-1.35995	0.125	0.314	5.56109e-21	1	XIST
5.49403e-25	1.18307	0.621	0.526	1.09078e-20	1	CDK5RAP3
1.62733e-19	-1.4736	0.262	0.466	3.23089e-15	1	SPP1
6.55821e-19	-1.62285	0.67	0.793	1.30207e-14	1	TMSB4X
7.55572e-18	-1.11485	0.371	0.527	1.50011e-13	1	CTSS
5.62862e-14	-1.42026	0.126	0.273	1.11751e-09	1	RNASE1
1.13645e-12	-1.88333	0.605	0.633	2.25631e-08	1	SLC2A2
3.28442e-10	-1.56761	0.697	0.761	6.52089e-06	1	CD74
1.75386e-06	-1.07298	0.186	0.287	0.0348212	1	C1QA
1.41052e-150	1.92284	1	1	2.80045e-146	2	RNR2
1.97441e-120	-2.56935	0.361	0.939	3.92e-116	2	TMBIM6
1.51821e-117	-4.3586	0.144	0.869	3.01426e-113	2	SELENOP
1.39165e-116	-2.92262	0.323	0.934	2.76298e-112	2	CTSD
2.65607e-116	-4.08105	0.148	0.864	5.27336e-112	2	AHSG
1.13867e-111	-4.68338	0.522	0.933	2.26071e-107	2	ALB
1.07965e-109	-2.78377	0.361	0.929	2.14354e-105	2	P4HB
5.27718e-109	-2.89517	0.921	0.999	1.04773e-104	2	FTL
1.5078e-108	1.58807	1	1	2.99359e-104	2	RNR1
2.78477e-108	-3.32574	0.172	0.857	5.52889e-104	2	SCD
2.12951e-107	-2.77965	0.306	0.9	4.22792e-103	2	PEBP1
1.68421e-105	-3.27161	0.065	0.799	3.34383e-101	2	NUPR1
2.29538e-103	-3.40566	0.454	0.903	4.55724e-99	2	TF
2.63397e-102	-3.13339	0.148	0.824	5.22949e-98	2	CP
5.90096e-102	-3.40433	0.271	0.87	1.17158e-97	2	APOH
2.66415e-101	-2.75075	0.103	0.811	5.2894e-97	2	AGT
1.07308e-100	-3.16392	0.392	0.9	2.13049e-96	2	AMBP
2.99137e-100	-4.187	0.749	0.972	5.93906e-96	2	APOA2
3.32452e-100	-2.79178	0.399	0.908	6.60051e-96	2	PSAP
1.86019e-99	-2.92238	0.086	0.794	3.69322e-95	2	GPX3
2.42057e-98	-2.32492	0.316	0.915	4.80579e-94	2	CTSB
2.57022e-98	-2.44059	0.732	0.981	5.10292e-94	2	FTH1
5.02194e-97	-1.94671	0.622	0.953	9.97055e-93	2	EEF1A1
6.36135e-97	-2.65634	0.027	0.749	1.26298e-92	2	HRG
8.97864e-97	-2.1338	0.093	0.795	1.78262e-92	2	SEPHS2
3.09023e-96	-1.90367	0.509	0.926	6.13535e-92	2	RPL9
2.08168e-95	-2.83181	0.258	0.849	4.13296e-91	2	SQSTM1
2.67317e-95	-2.53768	0.354	0.901	5.30732e-91	2	IFITM3
3.76149e-95	-3.21627	0.385	0.892	7.46806e-91	2	RBP4
7.89024e-95	-2.08565	0.361	0.905	1.56653e-90	2	CANX
2.40595e-94	-2.81841	0.632	0.945	4.77678e-90	2	APOE
1.48932e-92	-3.12212	0.375	0.899	2.9569e-88	2	APOA1
8.90703e-92	-3.31863	0.251	0.85	1.7684e-87	2	TTR
7.30675e-91	-1.57428	0.237	0.851	1.45068e-86	2	CALR
1.88235e-90	-1.69395	0.107	0.755	3.73723e-86	2	ITM2B
2.19271e-90	-2.44979	0.223	0.817	4.35341e-86	2	CD63
3.43321e-90	-2.70779	0.268	0.85	6.8163e-86	2	FGA
2.9276e-89	-2.39618	0.502	0.897	5.81246e-85	2	GABARAP
3.6237e-89	-1.95902	0.223	0.813	7.19449e-85	2	COX6A1
4.99263e-89	-1.64068	0.124	0.789	9.91237e-85	2	CTSA
6.38924e-88	-2.41996	0.488	0.924	1.26852e-83	2	APOC1
7.3404e-88	-2.10834	0.155	0.783	1.45736e-83	2	TMEM176B
8.59457e-88	-1.84564	0.096	0.745	1.70637e-83	2	ST6GAL1
3.43564e-87	-2.21216	0.412	0.893	6.82111e-83	2	SERPINA1
1.3332e-86	-2.5179	0.289	0.834	2.64694e-82	2	DHCR24
4.11486e-86	-2.13229	0.213	0.834	8.16964e-82	2	GC
6.2413e-86	-1.53072	0.151	0.793	1.23915e-81	2	PDIA3
1.1445e-85	-2.81159	0.457	0.902	2.27228e-81	2	KNG1
1.15e-85	-1.76662	0.838	0.972	2.28321e-81	2	B2M
3.1118e-84	-2.27305	0.158	0.795	6.17816e-80	2	RARRES2
4.63764e-84	-2.11001	0.216	0.793	9.20757e-80	2	ATP5B
1.09532e-83	-1.28088	0.619	0.147	2.17464e-79	2	JCHAIN
6.38257e-83	-1.89953	0.165	0.779	1.2672e-78	2	GATM
1.59911e-82	-1.92797	0.361	0.833	3.17488e-78	2	PPIA
2.5768e-82	-2.79116	0.203	0.802	5.11597e-78	2	FGG
6.54057e-81	-2.60695	0.698	0.955	1.29856e-76	2	APOB
2.77502e-80	-2.05154	0.32	0.857	5.50953e-76	2	VTN
5.25031e-80	-1.22873	0.079	0.727	1.0424e-75	2	GRINA
1.32794e-79	-3.24771	0.055	0.685	2.63649e-75	2	SLC2A2
1.41224e-79	-1.77067	0.082	0.701	2.80386e-75	2	ACSL4
7.76193e-79	-1.90816	0.323	0.865	1.54105e-74	2	FGB
1.97905e-78	-2.17248	0.155	0.757	3.92922e-74	2	ITIH1
3.29289e-78	-1.62436	0.041	0.675	6.53771e-74	2	UGDH
3.51725e-78	-1.44844	0.419	0.876	6.98314e-74	2	PABPC1
4.8641e-78	-1.96456	0.227	0.793	9.65718e-74	2	HSPD1
5.03478e-78	-2.84543	0.076	0.71	9.99606e-74	2	ORM1
5.90912e-78	-2.30024	0.031	0.665	1.1732e-73	2	PEG10
9.95934e-78	-2.8642	0.948	0.996	1.97733e-73	2	NEAT1
1.26116e-77	-1.89453	0.299	0.842	2.5039e-73	2	AHNAK
3.26855e-77	-1.79788	0.55	0.887	6.48937e-73	2	SERF2
8.03709e-77	-2.49423	0.674	0.897	1.59568e-72	2	RPL6
9.26408e-77	-2.69477	0.368	0.817	1.83929e-72	2	SEC62
1.02145e-76	-1.01028	0.038	0.666	2.028e-72	2	CERS2
1.34493e-76	-1.73543	0.1	0.706	2.67023e-72	2	RTN4
1.46519e-76	-1.59668	0.131	0.726	2.909e-72	2	APLP2
5.80676e-76	-1.32537	0.436	0.897	1.15287e-71	2	UGDH-AS1
5.91694e-76	-2.07527	0.326	0.815	1.17475e-71	2	PRDX1
6.14358e-76	-2.21952	0.773	0.935	1.21975e-71	2	RPLP2
6.25725e-76	-2.61007	0.299	0.836	1.24231e-71	2	HP
6.5358e-76	-1.25503	0.186	0.765	1.29762e-71	2	PCBP2
8.52612e-76	-1.72691	0.271	0.811	1.69278e-71	2	RPN2
1.00197e-75	-1.57445	0.148	0.749	1.98932e-71	2	ERBB3
1.11735e-75	-1.71653	0.179	0.755	2.21839e-71	2	PDIA4
1.14327e-75	-2.21936	0.821	0.949	2.26984e-71	2	RPL41
1.3366e-75	-1.16179	0.375	0.874	2.65369e-71	2	MAB21L3
3.08046e-75	-1.44732	0.268	0.804	6.11595e-71	2	RAC1
9.32548e-75	-1.56925	0.385	0.844	1.85148e-70	2	RPS25
1.60731e-74	-1.98552	0.168	0.75	3.19116e-70	2	ITIH2
4.20493e-74	-1.9128	0.127	0.72	8.34848e-70	2	SERPINC1
1.16191e-73	-1.72263	0.134	0.726	2.30685e-69	2	HSPA9
2.74308e-73	-1.4776	0.182	0.778	5.44611e-69	2	ALDOB
4.31234e-73	-2.14056	0.213	0.771	8.56171e-69	2	F2
8.05455e-73	-1.133	0.56	0.135	1.59915e-68	2	ELK2AP
9.47052e-73	-2.00167	0.041	0.648	1.88028e-68	2	PHYH
1.51461e-72	-1.88	0.251	0.783	3.0071e-68	2	CUTA
1.83919e-72	-1.66099	0.189	0.742	3.65153e-68	2	ITGB1
2.29056e-72	-1.65395	0.117	0.721	4.54767e-68	2	NDUFS2
2.43235e-72	-2.2998	0.797	0.93	4.82919e-68	2	TPT1
3.78904e-72	-1.23262	0.601	0.151	7.52276e-68	2	MZB1
2.49224e-71	-1.96509	0.12	0.708	4.9481e-67	2	UGT2B4
3.95114e-71	-1.35499	0.1	0.684	7.84459e-67	2	SCP2
8.79614e-71	-1.63463	0.546	0.89	1.74638e-66	2	RPL18
1.52659e-70	-2.21161	0.048	0.645	3.03088e-66	2	HMGCS1
2.08265e-70	-2.07506	0.261	0.797	4.1349e-66	2	DCXR
2.59639e-70	-1.97988	0.354	0.821	5.15488e-66	2	ENO1
4.04697e-70	-2.82892	0.086	0.676	8.03485e-66	2	SERPINA3
4.8243e-70	-1.43453	0.278	0.799	9.57816e-66	2	HINT1
5.33667e-70	-1.64139	0.364	0.839	1.05954e-65	2	FN1
9.09495e-70	-1.96013	0.491	0.854	1.80571e-65	2	EEF1G
2.45714e-69	-1.92798	0.216	0.755	4.87842e-65	2	TPP1
3.01049e-69	-2.22957	0.11	0.68	5.97702e-65	2	TNFSF10
4.82563e-69	-2.29406	0.052	0.639	9.5808e-65	2	SERPINF2
5.24202e-69	-2.44498	0.247	0.752	1.04075e-64	2	COX5B
5.24478e-69	-1.4414	0.103	0.689	1.0413e-64	2	ADI1
6.11218e-69	-1.72518	0.096	0.68	1.21351e-64	2	PTP4A1
1.13841e-68	-1.49203	0.203	0.756	2.26021e-64	2	MLXIPL
1.33188e-68	-1.86313	0.46	0.883	2.64432e-64	2	CFB
1.59785e-68	-1.54032	0.474	0.873	3.17236e-64	2	HSPA5
1.71644e-68	-1.89041	0.192	0.735	3.40781e-64	2	SDC1
3.38453e-68	-1.59827	0.23	0.746	6.71964e-64	2	PDIA6
3.5832e-68	-1.74504	0.148	0.71	7.11409e-64	2	CFH
4.21517e-68	-1.09462	0.722	0.939	8.3688e-64	2	LINC00504
5.04472e-68	-2.47855	0.213	0.74	1.00158e-63	2	PLG
5.04979e-68	-2.24047	0.076	0.643	1.00259e-63	2	GLUD1
6.81396e-68	-1.49516	0.148	0.719	1.35284e-63	2	HDGF
7.03579e-68	-1.36983	0.247	0.767	1.39689e-63	2	COX7C
8.40858e-68	-2.15697	0.371	0.804	1.66944e-63	2	COX4I1
8.52407e-68	-1.5568	0.179	0.726	1.69237e-63	2	BCAP31
8.63822e-68	-1.32168	0.052	0.637	1.71503e-63	2	IDH1
9.51061e-68	-1.19707	0.306	0.811	1.88824e-63	2	HNRNPU
1.03734e-67	-1.52838	0.038	0.62	2.05953e-63	2	TFPI
2.99589e-67	-1.52718	0.21	0.727	5.94805e-63	2	ATP5L
3.6665e-67	1.03517	0.718	0.375	7.27946e-63	2	SNORD50A
5.04826e-67	-1.39959	0.567	0.875	1.00228e-62	2	RPLP0
7.20964e-67	-1.50459	0.168	0.724	1.4314e-62	2	PAH
1.08025e-66	-1.51608	0.017	0.599	2.14473e-62	2	TM4SF4
1.11951e-66	-1.72756	0.436	0.831	2.22268e-62	2	RPL5
1.16556e-66	-1.12036	0.162	0.741	2.3141e-62	2	C2
1.63564e-66	-1.46773	0.048	0.632	3.24739e-62	2	PGRMC1
1.9684e-66	-1.32063	0.155	0.727	3.90805e-62	2	GPX4
2.66133e-66	-1.45106	0.096	0.676	5.28381e-62	2	TMEM176A
3.7053e-66	-1.14862	0.1	0.673	7.35649e-62	2	NDUFV2
4.02381e-66	-1.72342	0.698	0.916	7.98887e-62	2	HSP90AB1
4.85823e-66	-1.58521	0.608	0.879	9.64553e-62	2	RPL11
8.19965e-66	-1.73312	0.361	0.792	1.62796e-61	2	HSPA8
9.63183e-66	-1.2262	0.162	0.713	1.9123e-61	2	CLTC
1.04033e-65	-1.4614	0.378	0.794	2.06547e-61	2	RPS21
1.50363e-65	-1.40337	0.32	0.786	2.98532e-61	2	RPL22
4.00227e-65	-1.77207	0.086	0.652	7.94611e-61	2	SPON2
4.77367e-65	-1.28288	0.058	0.626	9.47764e-61	2	CYP51A1
5.81904e-65	-1.73186	0.832	0.942	1.15531e-60	2	RPLP1
5.87232e-65	-1.50479	0.082	0.653	1.16589e-60	2	FASN
6.59256e-65	-2.50121	0.127	0.664	1.30889e-60	2	AKR1C1
6.70125e-65	-1.55115	0.124	0.673	1.33047e-60	2	A1CF
1.10263e-64	-1.39231	0.364	0.821	2.18916e-60	2	KTN1
1.12503e-64	-1.36086	0.086	0.659	2.23364e-60	2	UGP2
1.1675e-64	-1.48106	0.031	0.6	2.31796e-60	2	FMO5
1.26813e-64	-1.51206	0.278	0.743	2.51775e-60	2	RPS7
1.64048e-64	-1.29041	0.165	0.724	3.25701e-60	2	NFE2L1
2.10308e-64	-1.87346	0.186	0.699	4.17545e-60	2	LDHA
2.99746e-64	-1.25465	0.12	0.685	5.95115e-60	2	GRN
3.23302e-64	-1.79069	0.271	0.76	6.41883e-60	2	COX6B1
3.27663e-64	-1.32151	0.192	0.717	6.50543e-60	2	PPIB
3.72418e-64	-1.9566	0.196	0.71	7.39399e-60	2	COX7A2
4.14071e-64	-1.98562	0.577	0.865	8.22096e-60	2	RPL37
4.78937e-64	-1.23204	0.031	0.601	9.50881e-60	2	SDC2
7.25548e-64	-1.52575	0.646	0.901	1.4405e-59	2	RPL27A
7.83958e-64	-2.19418	0.285	0.751	1.55647e-59	2	SOD1
1.17815e-63	-1.36491	0.333	0.793	2.33911e-59	2	RPL27
1.47201e-63	-1.81026	0.787	0.927	2.92253e-59	2	RPS12
1.78055e-63	-1.53759	0.45	0.839	3.5351e-59	2	RPL39
1.79502e-63	-1.2948	0.065	0.623	3.56384e-59	2	SLC2A4RG
1.88953e-63	-1.43869	0.165	0.708	3.75148e-59	2	OS9
2.12739e-63	-2.04653	0.732	0.91	4.22371e-59	2	UBC
2.19787e-63	-1.06736	0.045	0.606	4.36364e-59	2	EIF4EBP2
2.23824e-63	-1.0991	0.076	0.631	4.44381e-59	2	IRF2BP2
2.73405e-63	-1.25454	0.258	0.745	5.42818e-59	2	RPS29
2.79751e-63	-1.24828	0.196	0.719	5.55417e-59	2	NDUFB9
4.27337e-63	-1.17168	0.096	0.664	8.48435e-59	2	ALDH2
5.44024e-63	-1.39055	0.055	0.609	1.0801e-58	2	CPB2
6.07647e-63	-1.29374	0.003	0.56	1.20642e-58	2	HMGCS2
6.74819e-63	-1.42788	0.062	0.618	1.33979e-58	2	BNIP3
1.03727e-62	-1.25681	0.261	0.742	2.0594e-58	2	RPL38
1.24214e-62	-1.35378	0.175	0.695	2.46615e-58	2	C6orf62
1.30922e-62	-1.22358	0.12	0.664	2.59932e-58	2	CELF1
1.42944e-62	-1.59289	0.158	0.688	2.83802e-58	2	IQGAP2
1.55154e-62	-1.4468	0.526	0.86	3.08043e-58	2	RACK1
2.2982e-62	-1.59939	0.33	0.78	4.56284e-58	2	PSMB1
2.33565e-62	-1.85763	0.076	0.639	4.6372e-58	2	F12
2.47893e-62	-1.4363	0.01	0.562	4.92167e-58	2	SERPINA6
2.61688e-62	-1.29911	0.381	0.835	5.19556e-58	2	EIF3A
2.85681e-62	-1.95183	0.069	0.634	5.67191e-58	2	SOX4
4.15076e-62	-1.43029	0.076	0.625	8.24093e-58	2	KHK
6.3301e-62	-1.58001	0.45	0.823	1.25678e-57	2	RPL35A
7.46948e-62	-1.6377	0.165	0.689	1.48299e-57	2	NDUFS6
7.58934e-62	-1.52783	0.787	0.938	1.50679e-57	2	HLA-A
8.60604e-62	-1.23627	0.034	0.585	1.70864e-57	2	CFHR1
1.08432e-61	-1.41331	0.519	0.843	2.1528e-57	2	ATP5I
1.17619e-61	-2.46613	0.684	0.881	2.33521e-57	2	UBB
1.29312e-61	-1.5669	0.296	0.757	2.56735e-57	2	HDLBP
1.52115e-61	-1.12189	0.137	0.677	3.02009e-57	2	LMAN2
1.57416e-61	-2.62868	0.144	0.658	3.12535e-57	2	AKR1C2
1.6377e-61	-1.27152	0.168	0.716	3.2515e-57	2	HPX
1.67336e-61	-1.53815	0.151	0.679	3.3223e-57	2	ATP6V0B
1.80902e-61	-1.50721	0.371	0.783	3.59162e-57	2	RPL15
2.22587e-61	-1.79953	0.275	0.782	4.41925e-57	2	SULT2A1
2.31827e-61	-1.18472	0.113	0.655	4.60269e-57	2	NDUFA1
2.84435e-61	-1.38816	0.034	0.585	5.64717e-57	2	ARG1
3.05738e-61	-1.10974	0.144	0.684	6.07013e-57	2	SSR2
4.13176e-61	-1.21985	0.172	0.706	8.2032e-57	2	GSTO1
4.99065e-61	-1.46222	0.103	0.639	9.90843e-57	2	FDPS
4.99466e-61	-1.65084	0.326	0.775	9.9164e-57	2	NACA
6.26072e-61	-1.79051	0.502	0.821	1.243e-56	2	NPM1
6.64834e-61	-2.08754	0.725	0.894	1.31996e-56	2	RPL10
1.24378e-60	-1.37883	0.241	0.759	2.4694e-56	2	F5
2.87909e-60	-1.32416	0.351	0.809	5.71615e-56	2	GOLGA4
3.58975e-60	-1.154	0.041	0.589	7.12709e-56	2	PTPRF
4.45583e-60	-1.71753	0.234	0.739	8.84661e-56	2	ATOX1
5.74578e-60	-1.36307	0.038	0.58	1.14077e-55	2	SAT2
5.923e-60	-1.26924	0.076	0.607	1.17595e-55	2	HSPA1A
6.57021e-60	-2.17508	0.674	0.865	1.30445e-55	2	EIF1
7.64421e-60	-1.49304	0.014	0.553	1.51768e-55	2	SERPINA5
9.09313e-60	-1.69066	0.505	0.836	1.80535e-55	2	RPL32
9.2543e-60	-1.61815	0.808	0.94	1.83735e-55	2	ACTB
1.00554e-59	-1.06615	0.055	0.588	1.99641e-55	2	PRKAR1A
1.0109e-59	-1.70093	0.505	0.832	2.00705e-55	2	RPL7
1.20827e-59	-1.74807	0.375	0.762	2.39889e-55	2	RPS15A
1.51134e-59	-1.27664	0.43	0.85	3.0006e-55	2	NUCKS1
1.65519e-59	-1.50823	0.216	0.699	3.28622e-55	2	SLC25A3
2.28338e-59	-1.3473	0.179	0.681	4.53341e-55	2	HNRNPC
2.54784e-59	-1.38273	0.089	0.619	5.05848e-55	2	FNDC3B
3.54502e-59	-1.76918	0.203	0.705	7.03828e-55	2	PRDX5
5.63212e-59	-1.19437	0.151	0.664	1.1182e-54	2	ATP5G2
6.378e-59	-1.09314	0.107	0.636	1.26629e-54	2	JTB
6.56162e-59	-1.88938	0.107	0.641	1.30274e-54	2	SERPIND1
8.1187e-59	-1.73618	0.423	0.83	1.61189e-54	2	UQCRQ
8.13902e-59	-2.48374	0.392	0.819	1.61592e-54	2	APOC3
1.02197e-58	-1.28616	0.223	0.706	2.02901e-54	2	HNRNPK
1.11885e-58	-1.24037	0.11	0.636	2.22137e-54	2	COX6C
1.13083e-58	-1.89254	0.735	0.895	2.24515e-54	2	RPS28
1.49479e-58	-1.2472	0.017	0.553	2.96776e-54	2	AK4
1.76102e-58	-1.33503	0.381	0.794	3.49633e-54	2	RPL23
1.83636e-58	-1.28623	0.076	0.61	3.64592e-54	2	CALU
2.98014e-58	-1.59499	0.601	0.856	5.91676e-54	2	RPS24
3.06627e-58	-1.26401	0.591	0.868	6.08777e-54	2	RPL37A
3.10246e-58	-1.42959	0.107	0.654	6.15963e-54	2	APCS
3.15924e-58	-1.80258	0.522	0.861	6.27236e-54	2	MTDH
4.27777e-58	-1.27832	0.069	0.594	8.49308e-54	2	ACSL1
8.56005e-58	-1.88721	0.203	0.699	1.69951e-53	2	ALDH1A1
8.94095e-58	-1.99906	0.581	0.836	1.77514e-53	2	FAU
1.19771e-57	-1.73526	0.519	0.836	2.37794e-53	2	RPL4
1.34823e-57	-1.70954	0.649	0.888	2.67678e-53	2	RPL3
1.89989e-57	-1.64583	0.481	0.816	3.77204e-53	2	YWHAB
2.31056e-57	-1.3991	0.34	0.764	4.58739e-53	2	RPL30
2.62526e-57	-1.71217	0.529	0.828	5.21219e-53	2	RPS18
3.21852e-57	-1.23376	0.485	0.836	6.39004e-53	2	EEF2
3.91504e-57	-1.46702	0.21	0.702	7.77291e-53	2	SERBP1
4.4929e-57	-1.46111	0.234	0.707	8.92021e-53	2	MORF4L1
6.22784e-57	-1.46586	0.23	0.697	1.23647e-52	2	CSDE1
7.59448e-57	-1.38666	0.306	0.742	1.50781e-52	2	RPL23A
9.08954e-57	-1.05751	0.089	0.606	1.80464e-52	2	NDUFA4
1.14239e-56	-1.86055	0.704	0.885	2.2681e-52	2	RPS14
1.50577e-56	-1.25816	0.278	0.738	2.98955e-52	2	EIF4B
1.74592e-56	-1.72924	0.88	0.951	3.46636e-52	2	HSP90AA1
2.13186e-56	-1.05196	0.172	0.681	4.23259e-52	2	PRDX6
2.18667e-56	-1.6135	0.529	0.841	4.34142e-52	2	RPS23
2.49184e-56	-1.4472	0.12	0.629	4.94731e-52	2	PGK1
3.02486e-56	-1.13599	0.907	0.953	6.00556e-52	2	PTMA
3.09499e-56	-1.26095	0.065	0.584	6.14479e-52	2	NFIA
3.1023e-56	-1.45677	0.124	0.648	6.15931e-52	2	EI24
4.80164e-56	-1.53455	0.168	0.659	9.53318e-52	2	SLC9A3R1
4.83616e-56	-1.40539	0.251	0.722	9.60171e-52	2	TAX1BP1
5.28763e-56	-1.55467	0.045	0.567	1.04981e-51	2	IGFBP1
5.36835e-56	-1.02798	0.072	0.594	1.06583e-51	2	ARHGEF12
6.27366e-56	-1.42299	0.086	0.601	1.24557e-51	2	NDUFA10
6.31202e-56	-1.48249	0.089	0.594	1.25319e-51	2	UBA1
7.12329e-56	-1.20574	0.168	0.649	1.41426e-51	2	CBX3
8.33199e-56	-1.43496	0.113	0.63	1.65423e-51	2	RNF187
9.24615e-56	-1.36025	0.113	0.622	1.83573e-51	2	2022-03-06
1.0797e-55	-1.14196	0.333	0.763	2.14364e-51	2	NDUFA13
1.44963e-55	-1.20823	0.031	0.549	2.8781e-51	2	ATP1B1
1.47256e-55	-1.47371	0.168	0.654	2.92361e-51	2	GSTK1
1.53644e-55	-1.4204	0.155	0.644	3.05046e-51	2	USMG5
1.85974e-55	-1.48487	0.361	0.787	3.69232e-51	2	MAT1A
2.2617e-55	-1.33163	0.065	0.579	4.49039e-51	2	FAM134A
2.30111e-55	-1.20921	0.216	0.701	4.56862e-51	2	EIF2S2
2.38976e-55	-1.23292	0.055	0.583	4.74463e-51	2	SLC40A1
2.5231e-55	-1.40023	0.086	0.604	5.00936e-51	2	AKR1C3
3.1076e-55	-1.13063	0.076	0.6	6.16983e-51	2	CYB5A
3.49975e-55	-1.14656	0.137	0.658	6.94839e-51	2	KRT18
3.65532e-55	-1.50264	0.364	0.773	7.25727e-51	2	RPS9
3.6561e-55	-1.46037	0.079	0.595	7.25881e-51	2	NCOA4
4.53857e-55	-1.67347	0.478	0.869	9.01088e-51	2	SERPING1
5.14316e-55	-1.62431	0.189	0.671	1.02112e-50	2	SKP1
5.20157e-55	-1.27923	0.137	0.639	1.03272e-50	2	TMED10
5.22635e-55	-1.32896	0.289	0.774	1.03764e-50	2	CMBL
7.35358e-55	-1.48495	0.43	0.782	1.45998e-50	2	RPS16
9.06196e-55	-1.0875	0.082	0.588	1.79916e-50	2	TM9SF3
1.00218e-54	-1.32337	0.027	0.538	1.98972e-50	2	FABP1
1.00645e-54	-1.33184	0.258	0.75	1.99821e-50	2	SOD2
2.03542e-54	-1.05512	0.172	0.674	4.04113e-50	2	ECHS1
3.37284e-54	-1.10597	0.038	0.547	6.69644e-50	2	MPC2
3.4223e-54	-1.45224	0.144	0.631	6.79463e-50	2	ST13
3.5524e-54	-1.76172	0.007	0.51	7.05294e-50	2	GPC3
3.77129e-54	-1.10693	0.137	0.64	7.48752e-50	2	MLEC
3.94776e-54	-1.38095	0.182	0.662	7.83788e-50	2	ALDOA
3.99809e-54	-1.26297	0.038	0.545	7.93781e-50	2	SMARCA1
4.02434e-54	-1.14063	0.402	0.794	7.98993e-50	2	CFL1
4.21543e-54	-1.36348	0.12	0.62	8.36931e-50	2	CCT3
4.37576e-54	-1.15547	0.368	0.817	8.68763e-50	2	SSR1
5.0618e-54	-1.07953	0.351	0.768	1.00497e-49	2	RPL29
5.26324e-54	-1.29758	0.045	0.546	1.04496e-49	2	CAT
5.57718e-54	-1.51916	0.082	0.598	1.10729e-49	2	AZGP1
5.70713e-54	-1.49216	0.302	0.717	1.13309e-49	2	GNAS
5.90558e-54	-1.27889	0.399	0.821	1.17249e-49	2	PTGES3
6.3149e-54	-1.84713	0.79	0.899	1.25376e-49	2	RPS8
6.81215e-54	-1.4437	0.44	0.809	1.35248e-49	2	RPS20
7.51928e-54	-1.85793	0.67	0.865	1.49288e-49	2	RPS27A
9.96885e-54	-1.58088	0.993	1	1.97921e-49	2	MALAT1
1.07343e-53	-1.26091	0.168	0.652	2.13119e-49	2	ERP29
1.2517e-53	-1.14597	0.192	0.684	2.48512e-49	2	ETFB
1.50552e-53	-1.1102	0.519	0.838	2.98905e-49	2	DDX5
1.60208e-53	-1.03767	0.041	0.549	3.18077e-49	2	MTCH1
2.40373e-53	-1.14264	0.079	0.587	4.77236e-49	2	APMAP
4.07884e-53	-1.10174	0.134	0.633	8.09813e-49	2	MGST1
5.05369e-53	-1.01677	0.031	0.534	1.00336e-48	2	HSD17B6
5.53652e-53	-1.32477	0.093	0.601	1.09922e-48	2	ASPH
6.35436e-53	-1.51361	0.089	0.605	1.26159e-48	2	AKR1B10
6.95189e-53	-1.05051	0.045	0.546	1.38023e-48	2	BRI3
7.37634e-53	-1.16925	0.072	0.566	1.4645e-48	2	IBTK
7.86642e-53	-1.05007	0.392	0.841	1.5618e-48	2	BHMT2
1.31485e-52	-1.27318	0.189	0.678	2.61049e-48	2	CST3
1.50495e-52	-1.06288	0.041	0.544	2.98792e-48	2	EBP
1.82612e-52	-1.24515	0.158	0.661	3.62558e-48	2	COL18A1
1.96821e-52	-1.26264	0.048	0.546	3.90769e-48	2	CYP2C8
2.51637e-52	-1.06612	0.316	0.731	4.996e-48	2	TMA7
2.59308e-52	-1.29125	0.179	0.656	5.14831e-48	2	KPNB1
2.69703e-52	-1.46067	0.086	0.585	5.35468e-48	2	KRT8
3.02503e-52	-1.42836	0.117	0.607	6.0059e-48	2	HADHA
3.55603e-52	-1.1014	0.021	0.515	7.06014e-48	2	CFHR2
3.70642e-52	-1.00959	0.11	0.607	7.35873e-48	2	RB1CC1
3.88812e-52	-1.01826	0.034	0.528	7.71946e-48	2	LPGAT1
4.48872e-52	-1.02352	0.103	0.595	8.9119e-48	2	COX7B
4.72502e-52	-1.43879	0.241	0.7	9.38106e-48	2	NIPBL
5.082e-52	-1.00517	0.069	0.566	1.00898e-47	2	HPN
5.75375e-52	-1.09986	0.21	0.674	1.14235e-47	2	MIF
6.99357e-52	-1.06374	0.131	0.623	1.3885e-47	2	MAN1A1
7.64892e-52	-1.31088	0.385	0.755	1.51862e-47	2	RPS3
7.89668e-52	-1.08828	0.223	0.7	1.56781e-47	2	UQCRB
1.22707e-51	-1.21539	0.141	0.624	2.43622e-47	2	PSMD2
1.54208e-51	-1.11493	0.12	0.609	3.06165e-47	2	EML4
2.25316e-51	-1.00675	0.069	0.566	4.47343e-47	2	HIPK2
2.71704e-51	-1.66172	0.216	0.673	5.39442e-47	2	CD81
2.76896e-51	-1.82743	0.526	0.808	5.49749e-47	2	RPS5
4.24759e-51	-1.34839	0.258	0.713	8.43317e-47	2	TTC3
4.57715e-51	-1.76398	0.54	0.827	9.08748e-47	2	SON
5.80264e-51	-1.23514	0.086	0.57	1.15206e-46	2	TXNRD1
5.88684e-51	-1.46904	0.048	0.535	1.16877e-46	2	NADK2
6.22304e-51	-1.27411	0.072	0.565	1.23552e-46	2	DHRS3
6.96422e-51	-1.2655	0.275	0.711	1.38268e-46	2	SF3B1
7.0674e-51	-1.14638	0.103	0.576	1.40316e-46	2	SPCS1
7.10393e-51	-1.21983	0.113	0.589	1.41041e-46	2	PSMB3
9.08685e-51	-1.03537	0.268	0.734	1.8041e-46	2	C1S
1.17727e-50	-1.66766	0.058	0.541	2.33734e-46	2	VAT1
1.30801e-50	-1.60705	0.141	0.609	2.59692e-46	2	EIF6
1.34493e-50	-1.02365	0.058	0.545	2.67022e-46	2	SPATS2L
2.24593e-50	-1.48202	0.069	0.557	4.45908e-46	2	TST
2.5656e-50	-1.23643	0.206	0.664	5.09375e-46	2	ZBTB20
3.02292e-50	-1.24245	0.1	0.582	6.00171e-46	2	UQCRC1
5.09693e-50	-1.23429	0.069	0.542	1.01194e-45	2	GOLPH3
7.59084e-50	-1.4423	0.131	0.594	1.50709e-45	2	NDUFA6
9.13943e-50	-1.17884	0.316	0.726	1.81454e-45	2	RPL7A
9.35016e-50	-1.10711	0.179	0.661	1.85638e-45	2	RDX
1.04039e-49	-1.04544	0.017	0.496	2.06558e-45	2	PON3
1.07441e-49	-1.21407	0.22	0.669	2.13312e-45	2	MYL12B
1.20459e-49	-1.08878	0.144	0.621	2.3916e-45	2	DBI
1.6485e-49	-1.46493	0.375	0.751	3.27294e-45	2	JUND
1.67312e-49	-1.7631	0.474	0.81	3.32182e-45	2	PFDN5
2.09024e-49	-1.39784	0.113	0.583	4.14996e-45	2	CCT5
2.22136e-49	-1.27401	0.285	0.706	4.41029e-45	2	CALM2
2.27134e-49	-1.02059	0.213	0.708	4.50951e-45	2	QPRT
2.51795e-49	-1.17355	0.086	0.562	4.99914e-45	2	RNF181
2.70831e-49	-1.16258	0.045	0.529	5.37707e-45	2	ASGR2
2.88589e-49	-1.01671	0.134	0.61	5.72966e-45	2	PSMD4
4.17894e-49	-1.06891	0.055	0.539	8.29688e-45	2	TFR2
4.65189e-49	-1.03646	0.065	0.539	9.23586e-45	2	TOMM20
5.01634e-49	-1.01891	0.082	0.558	9.95945e-45	2	BAG6
5.26746e-49	-1.08435	0.11	0.584	1.0458e-44	2	RDH11
7.27155e-49	-1.28736	0.144	0.599	1.44369e-44	2	NDUFB7
7.5386e-49	-1.24372	0.065	0.548	1.49671e-44	2	PLIN2
8.51472e-49	-1.40098	0.447	0.784	1.69051e-44	2	RPS13
8.54249e-49	-1.09799	0.062	0.538	1.69603e-44	2	MLF2
1.33298e-48	-1.38566	0.148	0.628	2.6465e-44	2	A1BG
1.97231e-48	-1.0781	0.237	0.665	3.91583e-44	2	SUB1
2.64596e-48	-1.15361	0.124	0.601	5.25329e-44	2	ANXA2
3.35703e-48	-1.32232	0.203	0.65	6.66506e-44	2	NDUFA3
3.41938e-48	-1.33544	0.168	0.646	6.78883e-44	2	GSTA1
3.57172e-48	-1.11644	0.034	0.503	7.09129e-44	2	PLOD1
7.28101e-48	-1.41359	0.282	0.703	1.44557e-43	2	FKBP2
7.41759e-48	-1.2078	0.155	0.635	1.47269e-43	2	BAAT
9.54954e-48	-1.06173	0.034	0.505	1.89597e-43	2	CDC42BPA
9.71542e-48	-1.25756	0.007	0.469	1.9289e-43	2	TM4SF5
1.09111e-47	-1.09412	0.1	0.574	2.1663e-43	2	TKT
1.16141e-47	-1.20664	0.265	0.689	2.30587e-43	2	PSMA7
1.19431e-47	-1.10315	0.11	0.567	2.37119e-43	2	PRR13
1.47518e-47	-1.50418	0.065	0.538	2.92882e-43	2	TM7SF2
1.62662e-47	-1.53206	0.447	0.783	3.22949e-43	2	RPL31
1.94467e-47	-1.48036	0.835	0.897	3.86094e-43	2	RPL13
2.26841e-47	-1.08489	0.031	0.497	4.5037e-43	2	HFE2
3.30291e-47	-1.20329	0.326	0.727	6.5576e-43	2	DDX17
3.32079e-47	-1.1933	0.21	0.661	6.5931e-43	2	MRPS21
3.77847e-47	-2.16021	0.914	0.938	7.50177e-43	2	RPS27
3.97068e-47	-1.80046	0.687	0.845	7.88338e-43	2	RPL19
5.70412e-47	-1.14003	0.082	0.549	1.1325e-42	2	INSR
6.13433e-47	-1.80627	0.007	0.467	1.21791e-42	2	SPP1
6.19274e-47	-1.65523	0.433	0.753	1.22951e-42	2	SRP14
6.31061e-47	-1.64952	0.735	0.874	1.25291e-42	2	MYL6
7.38486e-47	-1.10474	0.213	0.66	1.46619e-42	2	U2SURP
7.91085e-47	-1.23284	0.027	0.489	1.57062e-42	2	EFNA1
8.44215e-47	-1.45423	0.66	0.85	1.67611e-42	2	UBA52
8.76849e-47	-1.11041	0.22	0.65	1.7409e-42	2	SPCS2
8.92916e-47	-1.13237	0.079	0.54	1.7728e-42	2	RAB7A
1.00052e-46	-1.05215	0.1	0.557	1.98643e-42	2	NDUFB1
1.00682e-46	-1.35787	0.347	0.721	1.99894e-42	2	H3F3B
1.06128e-46	-1.18781	0.124	0.587	2.10706e-42	2	ACAA1
1.24703e-46	-1.11249	0.127	0.584	2.47585e-42	2	POLR2L
1.29396e-46	-1.17663	0.168	0.635	2.56903e-42	2	SEC63
1.29612e-46	-1.13934	0.124	0.584	2.57332e-42	2	ZCRB1
1.3969e-46	-1.11206	0.076	0.548	2.7734e-42	2	FTCD
1.62771e-46	-1.07792	0.127	0.592	3.23166e-42	2	DCAF8
1.68157e-46	-1.16337	0.062	0.541	3.33859e-42	2	OSGIN1
1.75767e-46	-1.50231	0.144	0.594	3.48968e-42	2	LITAF
2.09097e-46	-1.0604	0.137	0.593	4.15141e-42	2	ATP5A1
3.06228e-46	-1.23027	0.182	0.624	6.07985e-42	2	PTP4A2
5.3121e-46	-1.05085	0.031	0.493	1.05466e-41	2	AIG1
6.92806e-46	-1.54991	0.402	0.735	1.3755e-41	2	CALM1
6.96793e-46	-1.13849	0.117	0.584	1.38341e-41	2	GPAA1
7.70842e-46	-1.05135	0.041	0.502	1.53043e-41	2	MYLK
2.13019e-45	-1.02019	0.148	0.594	4.22928e-41	2	CNBP
2.31337e-45	1.16231	0.99	0.997	4.59296e-41	2	ERCC-00002
2.75707e-45	-1.02752	0.086	0.546	5.47389e-41	2	EEA1
3.14237e-45	-1.15699	0.32	0.756	6.23886e-41	2	FAM213A
3.23234e-45	-1.04979	0.058	0.508	6.41749e-41	2	CADM1
3.93641e-45	-1.01336	0.072	0.533	7.81535e-41	2	NPC2
4.07819e-45	-1.37309	0.285	0.684	8.09684e-41	2	TMEM258
4.09093e-45	-1.67293	0.759	0.889	8.12214e-41	2	GAPDH
5.25332e-45	-1.23587	0.141	0.592	1.04299e-40	2	DAD1
5.86856e-45	-1.00449	0.076	0.53	1.16514e-40	2	NBR1
7.2836e-45	-1.04268	0.017	0.465	1.44609e-40	2	SLC22A18
9.19668e-45	-1.3424	0.278	0.701	1.82591e-40	2	CYP3A5
1.02325e-44	-1.24261	0.261	0.703	2.03157e-40	2	A2M
1.09691e-44	-1.27088	0.148	0.582	2.1778e-40	2	COX5A
1.34148e-44	-1.53236	0.34	0.722	2.66338e-40	2	TUBB
1.51381e-44	-1.27243	0.107	0.547	3.00552e-40	2	ATP5G1
1.56713e-44	-1.0811	0.038	0.484	3.11138e-40	2	SKIL
1.64917e-44	-1.28976	0.117	0.555	3.27427e-40	2	CCDC47
1.84341e-44	-1.01065	0.024	0.465	3.6599e-40	2	SCCPDH
2.13806e-44	-1.32885	0.158	0.591	4.2449e-40	2	NDUFB11
2.28357e-44	-1.42765	0.23	0.648	4.5338e-40	2	KRTCAP2
2.37894e-44	-1.56541	0.498	0.811	4.72315e-40	2	RBM39
2.7015e-44	-1.1927	0.11	0.57	5.36355e-40	2	ANGPTL3
2.97864e-44	-1.22064	0.01	0.451	5.9138e-40	2	F7
3.14086e-44	-1.3362	0.107	0.547	6.23586e-40	2	CISD3
3.55656e-44	-1.07872	0.271	0.739	7.06119e-40	2	PPARA
3.73483e-44	-1.32544	0.292	0.71	7.41513e-40	2	SF3B2
4.08367e-44	-1.15329	0.024	0.469	8.10772e-40	2	DDAH1
6.28907e-44	-1.47394	0.842	0.946	1.24863e-39	2	HLA-B
9.53953e-44	-1.02883	0.041	0.482	1.89398e-39	2	BLVRB
1.24896e-43	-1.75067	0.88	0.892	2.47969e-39	2	RPS19
1.41768e-43	-1.34953	0.667	0.921	2.81467e-39	2	CLU
1.45794e-43	-1.24219	0.234	0.66	2.8946e-39	2	SEL1L
1.5208e-43	-1.38301	0.275	0.667	3.01939e-39	2	YWHAZ
2.09416e-43	-1.30104	0.065	0.508	4.15774e-39	2	FCGRT
2.57892e-43	-1.09458	0.144	0.579	5.12019e-39	2	UQCRH
2.58388e-43	-1.43237	0.742	0.935	5.13003e-39	2	CES1
2.5869e-43	-1.10901	0.158	0.591	5.13603e-39	2	PSMF1
2.82052e-43	-1.29482	0.763	0.872	5.59986e-39	2	RPL8
3.00836e-43	-1.29567	0.392	0.733	5.97281e-39	2	RPL14
3.17071e-43	-1.33427	0.072	0.51	6.29512e-39	2	WDR13
3.61608e-43	-2.04709	0.371	0.71	7.17936e-39	2	UQCR10
4.55644e-43	-2.16286	0.361	0.777	9.04635e-39	2	ITIH3
4.8763e-43	-1.64916	0.34	0.723	9.6814e-39	2	UQCR11
5.17396e-43	-1.20002	0.375	0.76	1.02724e-38	2	AKAP9
5.22199e-43	-1.20836	0.22	0.638	1.03677e-38	2	EIF5
5.37536e-43	-1.12687	0.199	0.622	1.06722e-38	2	VPS13C
5.64051e-43	-1.62349	0	0.429	1.11987e-38	2	NQO1
5.92316e-43	-1.06292	0.124	0.57	1.17598e-38	2	SLC38A10
6.51514e-43	-1.72102	0.234	0.634	1.29351e-38	2	C14orf2
9.79669e-43	-1.32785	0.179	0.613	1.94503e-38	2	ASH1L
1.0367e-42	-1.13945	0.065	0.5	2.05826e-38	2	GOT2
1.12856e-42	-1.05391	0.172	0.592	2.24064e-38	2	CAMK2N1
1.43679e-42	-1.1152	0.124	0.553	2.85261e-38	2	ATP5J
1.59235e-42	-1.3835	0.34	0.748	3.16145e-38	2	CALD1
2.04962e-42	-1.26924	0.436	0.784	4.06931e-38	2	GOLGB1
2.19185e-42	-1.20148	0.192	0.605	4.35169e-38	2	ZRANB2
2.41992e-42	-1.36364	0.354	0.702	4.80451e-38	2	RPSA
2.60595e-42	-1.06117	0.144	0.574	5.17386e-38	2	CSNK2B
2.606e-42	-1.45618	0.158	0.594	5.17396e-38	2	SORD
3.25519e-42	-2.16348	0.131	0.546	6.46285e-38	2	UXT
4.27661e-42	-1.60913	0.333	0.699	8.49078e-38	2	TPI1
4.94805e-42	-1.20545	0.223	0.646	9.82385e-38	2	WNK1
5.60233e-42	-1.2995	0.282	0.664	1.11229e-37	2	RBMX
7.17361e-42	-1.05688	0.055	0.488	1.42425e-37	2	SLC25A1
8.96927e-42	-1.01575	0.151	0.584	1.78076e-37	2	CDK5RAP3
9.06882e-42	-1.10079	0.076	0.506	1.80052e-37	2	NPLOC4
1.02621e-41	-1.4214	0.027	0.454	2.03744e-37	2	CD24
1.27003e-41	-1.05806	0.107	0.549	2.52153e-37	2	ECH1
1.40429e-41	-1.20588	0.371	0.718	2.78808e-37	2	RPL10A
1.77437e-41	-1.167	0.1	0.536	3.52283e-37	2	HGD
1.98353e-41	-1.09222	0.158	0.59	3.9381e-37	2	STAU1
2.22206e-41	-1.00612	0.12	0.551	4.41168e-37	2	EIF3B
2.47403e-41	-1.19126	0.244	0.676	4.91193e-37	2	CAST
3.00632e-41	-1.18857	0.759	0.906	5.96875e-37	2	HMGB1
3.09464e-41	1.05672	0.99	0.997	6.14409e-37	2	ERCC-00130
3.78642e-41	-1.03614	0.052	0.494	7.51756e-37	2	ORM2
4.29553e-41	-1.00666	0.014	0.43	8.52834e-37	2	FURIN
4.49242e-41	-1.0372	0.117	0.545	8.91925e-37	2	WDR6
4.85213e-41	-1.07156	0.206	0.621	9.63342e-37	2	MIA3
7.04173e-41	-1.29779	0.354	0.722	1.39807e-36	2	TMSB10
7.39483e-41	1.23913	0.945	0.884	1.46817e-36	2	GPR82
7.69946e-41	-1.13886	0.189	0.62	1.52865e-36	2	STAT2
1.08017e-40	-1.03701	0.162	0.578	2.14457e-36	2	TOMM6
1.73072e-40	-1.09264	0.241	0.633	3.43617e-36	2	ACTR2
1.87982e-40	-1.19836	0.33	0.715	3.73219e-36	2	NAP1L1
1.9988e-40	-1.03969	0.052	0.471	3.96842e-36	2	SLC43A1
2.15283e-40	-1.08281	0.845	0.974	4.27423e-36	2	HSP90B1
2.1757e-40	-1.01761	0.168	0.579	4.31964e-36	2	TCEA1
2.69777e-40	-1.47619	0.543	0.779	5.35615e-36	2	RPS2
4.19458e-40	-1.09798	0.241	0.635	8.32792e-36	2	KMT2E
4.26237e-40	-1.11966	0.216	0.638	8.46252e-36	2	MPHOSPH8
4.58363e-40	-1.07156	0.069	0.493	9.10034e-36	2	FAM50A
4.6466e-40	-1.14748	0.01	0.419	9.22537e-36	2	FGFR3
4.72842e-40	-1.0549	0.234	0.621	9.38781e-36	2	HNRNPDL
5.11453e-40	-1.16435	0.034	0.447	1.01544e-35	2	FAH
6.66362e-40	-1.03834	0.096	0.514	1.323e-35	2	PPP1CC
9.06587e-40	-1.33425	0.076	0.489	1.79994e-35	2	SLCO1B1
1.08018e-39	-1.85608	0.801	0.86	2.14458e-35	2	RPS4X
1.52491e-39	-1.16768	0.192	0.599	3.02755e-35	2	TMCO1
1.62372e-39	-2.32008	0.034	0.441	3.22374e-35	2	ATF5
2.7549e-39	-1.02112	0.134	0.548	5.46957e-35	2	GHITM
2.9073e-39	-1.04014	0.237	0.637	5.77216e-35	2	NRDC
4.76457e-39	-1.02391	0.062	0.481	9.45958e-35	2	PHKA2
5.22703e-39	-1.20586	0.151	0.557	1.03778e-34	2	USP47
6.39153e-39	-1.04736	0.031	0.439	1.26897e-34	2	F10
9.94979e-39	-1.04286	0.038	0.444	1.97543e-34	2	TSC22D1
1.24257e-38	-1.86003	0.914	0.912	2.46699e-34	2	RPS11
1.30786e-38	-1.10738	0.055	0.459	2.59663e-34	2	LRRC75A-AS1
1.50014e-38	-1.10748	0.275	0.664	2.97837e-34	2	MATR3
1.51497e-38	-1.15961	0.117	0.529	3.00782e-34	2	GBP2
2.02768e-38	-1.0089	0.186	0.575	4.02575e-34	2	OST4
2.63022e-38	-1.14578	0.117	0.525	5.22203e-34	2	IFI30
2.70286e-38	-1.49115	0.199	0.598	5.36626e-34	2	AKR1A1
3.55934e-38	-1.15188	0.203	0.603	7.06671e-34	2	KIF5B
3.83306e-38	-1.11457	0.182	0.583	7.61016e-34	2	XRCC6
4.58611e-38	-1.09196	0.124	0.534	9.10526e-34	2	DNAJC21
5.07787e-38	-1.2968	0.155	0.557	1.00816e-33	2	COA3
5.61576e-38	-1.1188	0.024	0.424	1.11495e-33	2	SLC27A5
5.70292e-38	-1.16946	0.454	0.808	1.13226e-33	2	TGOLN2
6.9017e-38	-1.04679	0.124	0.527	1.37026e-33	2	DDT
7.04107e-38	-1.60227	0.529	0.783	1.39793e-33	2	EEF1D
8.66473e-38	-1.04909	0.247	0.646	1.7203e-33	2	KMT2C
9.46919e-38	-1.19208	0.179	0.581	1.88001e-33	2	PARK7
1.00246e-37	-1.2486	0.096	0.488	1.99028e-33	2	VPS35
1.92775e-37	-1.18656	0.089	0.486	3.82735e-33	2	SVIP
3.06824e-37	-1.02805	0.137	0.544	6.09169e-33	2	EPRS
3.25137e-37	-1.08998	0.062	0.462	6.45527e-33	2	CENPX
3.74254e-37	-1.01451	0.22	0.614	7.43044e-33	2	NDUFS5
4.25591e-37	1.25773	0.966	0.937	8.44969e-33	2	ACER3
4.31165e-37	-1.09571	0.055	0.449	8.56034e-33	2	COQ8A
6.07253e-37	-1.00986	0.124	0.528	1.20564e-32	2	PRPF6
6.3785e-37	-1.21156	0.223	0.611	1.26639e-32	2	NEDD8
8.59699e-37	-1.16075	0.189	0.574	1.70685e-32	2	YPEL3
1.21885e-36	-1.03727	0.165	0.566	2.41991e-32	2	PSMA4
1.67586e-36	-1.3852	0.265	0.623	3.32726e-32	2	EIF3K
2.27457e-36	-1.03072	0.216	0.619	4.51594e-32	2	CLIP1
2.29701e-36	-1.73007	0.512	0.795	4.56048e-32	2	TMSB4X
2.91134e-36	-1.62599	0.691	0.815	5.78017e-32	2	RPS3A
4.16858e-36	-1.10396	0.076	0.469	8.2763e-32	2	GGH
4.40743e-36	-1.17777	0.196	0.587	8.75051e-32	2	FIS1
5.47886e-36	-1.24658	0.278	0.631	1.08777e-31	2	CAP1
7.21554e-36	-1.23255	0.186	0.572	1.43257e-31	2	EIF3L
7.5647e-36	-1.19435	0.155	0.553	1.50189e-31	2	TMEM219
1.40508e-35	-1.76778	0.608	0.782	2.78964e-31	2	RPS6
1.95169e-35	-1.08434	0.162	0.552	3.87489e-31	2	RSRC2
2.00094e-35	-1.24592	0.512	0.814	3.97267e-31	2	PNISR
2.4993e-35	-1.13233	0.351	0.679	4.96211e-31	2	NDUFB2
2.84698e-35	-1.35941	0.093	0.477	5.65239e-31	2	PQBP1
3.21223e-35	-1.02762	0.137	0.518	6.37757e-31	2	SMC3
3.3122e-35	-1.34876	0.337	0.683	6.57603e-31	2	PPIG
3.68967e-35	-1.08415	0.096	0.487	7.32547e-31	2	RHOC
4.28372e-35	-1.1982	0.244	0.602	8.5049e-31	2	LMAN1
7.0552e-35	-1.05459	0.124	0.509	1.40074e-30	2	NAXE
7.34735e-35	-1.36933	0.495	0.83	1.45874e-30	2	SRSF11
1.82705e-34	-1.62673	0.711	0.918	3.62742e-30	2	C3
1.97337e-34	-1.05104	0.127	0.512	3.91792e-30	2	YTHDF2
2.13559e-34	-1.00146	0.261	0.658	4.24e-30	2	FADS1
2.67927e-34	-1.28099	0.498	0.758	5.31942e-30	2	RPL26
2.95944e-34	-1.76951	0.265	0.614	5.87567e-30	2	CYP2E1
3.55867e-34	-1.09161	0.326	0.699	7.06538e-30	2	NDUFA11
7.78176e-34	-1.18495	0.179	0.545	1.54499e-29	2	ARL6IP1
9.14644e-34	-1.10673	0.096	0.474	1.81593e-29	2	CTSH
1.0464e-33	-1.0328	0.069	0.449	2.07751e-29	2	ASL
1.15527e-33	-1.26356	0.285	0.623	2.29367e-29	2	XRCC5
1.26898e-33	-1.20346	0.124	0.5	2.51943e-29	2	COPS6
2.14757e-33	-1.22282	0.206	0.57	4.26379e-29	2	PARP1
2.1652e-33	-1.55391	0.254	0.601	4.29878e-29	2	DNAJA1
2.53313e-33	-1.13817	0.227	0.583	5.02928e-29	2	RAD21
7.69524e-33	-1.12474	0.182	0.551	1.52781e-28	2	TUFM
9.11697e-33	-1.29777	0.292	0.643	1.81008e-28	2	GPX1
9.1367e-33	-1.72459	0.622	0.82	1.814e-28	2	ACTG1
1.149e-32	-3.34167	0.007	0.36	2.28121e-28	2	CRP
1.32461e-32	-1.09286	0.244	0.612	2.62989e-28	2	GGNBP2
1.61708e-32	-1.27682	0.223	0.577	3.21055e-28	2	ATP5O
1.86452e-32	-1.24583	0.227	0.57	3.70182e-28	2	VCP
2.09136e-32	-1.30274	0.045	0.41	4.15219e-28	2	FST
2.80449e-32	-1.09299	0.038	0.396	5.56804e-28	2	PRG4
3.91279e-32	-1.15111	0.117	0.476	7.76845e-28	2	MRPL55
5.37011e-32	-1.34555	0.151	0.514	1.06618e-27	2	PSMC5
5.37886e-32	-1.03239	0.11	0.479	1.06792e-27	2	MAP4
1.02259e-31	-1.09728	0.041	0.399	2.03026e-27	2	SLC16A1
1.42086e-31	-1.29479	0.488	0.731	2.82097e-27	2	OAZ1
1.54995e-31	-1.04255	0.124	0.491	3.07727e-27	2	CMTM6
1.71644e-31	-1.24087	0.601	0.828	3.40782e-27	2	NCL
1.92655e-31	-1.22367	0.237	0.583	3.82496e-27	2	MGEA5
2.93128e-31	-1.19612	0.474	0.788	5.81976e-27	2	ADH1B
3.07289e-31	-1.2425	0.289	0.638	6.10092e-27	2	BRD2
3.46496e-31	-1.061	0.199	0.565	6.87933e-27	2	JAK1
3.62122e-31	-1.08031	0.165	0.52	7.18958e-27	2	CALM3
4.40425e-31	-1.24876	0.423	0.71	8.74419e-27	2	SYNE2
9.21768e-31	-1.01146	0.144	0.499	1.83008e-26	2	PROC
1.065e-30	-1.10252	0.172	0.524	2.11446e-26	2	ZC3H15
1.42743e-30	-1.0861	0.357	0.666	2.83402e-26	2	PSME1
1.9356e-30	-1.56985	0.526	0.752	3.84294e-26	2	ELOB
2.43308e-30	-1.03803	0.014	0.347	4.83063e-26	2	LGALS4
2.56501e-30	-1.18245	0.179	0.525	5.09258e-26	2	PSMC3
3.05872e-30	1.23417	0.918	0.851	6.07278e-26	2	ZNF320
3.32012e-30	-1.50567	0.003	0.333	6.59176e-26	2	HAL
3.85942e-30	-1.09807	0.189	0.543	7.6625e-26	2	ADH4
4.03426e-30	-1.32261	0.148	0.491	8.00962e-26	2	POLR2I
7.26088e-30	-1.36045	0.395	0.694	1.44158e-25	2	SAT1
9.52916e-30	-1.00085	0.189	0.54	1.89192e-25	2	RABAC1
9.59774e-30	-1.28339	0.323	0.63	1.90553e-25	2	SRSF3
1.5165e-29	1.09464	0.924	0.849	3.01085e-25	2	DIS3L
1.66463e-29	-1.22355	0.337	0.66	3.30496e-25	2	NKTR
1.84873e-29	-1.19832	0.175	0.512	3.67046e-25	2	HSPH1
1.96357e-29	-1.43789	0.1	0.43	3.89847e-25	2	TIMM17B
7.90502e-29	1.29388	0.749	0.676	1.56946e-24	2	PCDH11Y
8.08019e-29	1.26911	0.79	0.65	1.60424e-24	2	RNU4ATAC
8.26905e-29	-1.01524	0.282	0.63	1.64174e-24	2	CHD4
9.81728e-29	-1.06888	0.058	0.389	1.94912e-24	2	AR
1.47447e-28	-1.01941	0.313	0.64	2.92742e-24	2	SLTM
2.44582e-28	-1.02177	0.038	0.363	4.85594e-24	2	CD14
3.1647e-28	-1.00178	0.213	0.553	6.28319e-24	2	MAN1A2
3.83875e-28	-1.19661	0.151	0.479	7.62146e-24	2	COPS9
5.16008e-28	-1.51869	0.01	0.323	1.02448e-23	2	ANGPTL8
7.62358e-28	-1.12488	0.485	0.731	1.51359e-23	2	HMGN2
7.62995e-28	-1.58901	0.127	0.447	1.51485e-23	2	RGN
8.83847e-28	-1.86853	0.041	0.361	1.75479e-23	2	SPINK1
2.37797e-27	-1.12811	0.416	0.676	4.72122e-23	2	PSME2
6.30424e-27	-1.19235	0.67	0.862	1.25164e-22	2	TPM3
9.66133e-27	-1.6319	0.787	0.839	1.91816e-22	2	RPL18A
1.32195e-26	-1.4148	0.773	0.516	2.62459e-22	2	CCL5
1.54598e-26	-1.0222	0.364	0.665	3.06939e-22	2	HP1BP3
1.85314e-26	-1.44141	0.519	0.741	3.67922e-22	2	XBP1
5.12846e-26	-1.0005	0.21	0.524	1.0182e-21	2	TUBA1B
7.1841e-26	-1.03059	0.024	0.324	1.42633e-21	2	ICAM1
3.16455e-25	-1.42618	0.182	0.502	6.28291e-21	2	AFM
5.73621e-25	1.01141	0.942	0.897	1.13887e-20	2	ABL2
7.10913e-25	-1.44658	0.351	0.612	1.41145e-20	2	NFKBIA
1.04256e-24	-1.05379	0.155	0.465	2.06989e-20	2	UFC1
1.17414e-24	-1.5247	0.78	0.853	2.33114e-20	2	HLA-E
1.24957e-24	-1.22437	0.368	0.644	2.4809e-20	2	BOD1L1
2.91007e-23	-1.00219	0.275	0.59	5.77766e-19	2	MESDC2
5.42477e-23	-1.16026	0.646	0.79	1.07703e-18	2	RPL34
9.38094e-23	-1.03595	0.323	0.61	1.86249e-18	2	PNN
4.44837e-22	1.10216	0.842	0.821	8.83179e-18	2	MAN1B1-AS1
9.58049e-22	-1.00771	0.21	0.497	1.90211e-17	2	RAP1B
2.91421e-21	-1.01848	0.065	0.335	5.78587e-17	2	NEB
4.18015e-21	-1.49939	0.457	0.681	8.29928e-17	2	ARPC2
4.51117e-21	-1.30744	0.337	0.577	8.95648e-17	2	KIAA1551
5.16162e-21	-1.29531	0.766	0.815	1.02479e-16	2	RPS15
1.67242e-20	1.01988	0.77	0.707	3.32042e-16	2	ZNF417
2.58665e-20	-1.96592	0.021	0.267	5.13553e-16	2	RNASE1
3.3744e-20	-2.63903	0.086	0.34	6.69953e-16	2	CHI3L1
5.10404e-20	-1.04869	0.591	0.786	1.01336e-15	2	ITPR2
1.34829e-19	-1.35761	0.79	0.816	2.6769e-15	2	RPL35
9.217e-19	-1.33795	0.515	0.673	1.82994e-14	2	BTG1
3.89394e-18	-1.02252	0.564	0.764	7.73103e-14	2	LRRFIP1
1.26428e-17	1.07409	0.914	0.871	2.51009e-13	2	SRGN
3.10838e-17	-1.10385	0.247	0.491	6.17137e-13	2	EZR
4.19411e-16	1.99267	0.258	0.106	8.32698e-12	2	SNORA73B
2.24188e-14	-1.01823	0.241	0.451	4.45103e-10	2	SELENOS
2.66397e-14	-1.67091	0.753	0.776	5.28905e-10	2	RPL12
4.02685e-14	1.13403	0.955	0.976	7.99491e-10	2	ERCC-00171
8.25702e-14	-1.02876	0.375	0.602	1.63935e-09	2	ITIH4
1.59772e-13	1.34124	0.598	0.564	3.17212e-09	2	FCN1
2.3791e-13	-1.09607	0.237	0.447	4.72347e-09	2	CPS1
1.04246e-12	1.47252	0.88	0.907	2.0697e-08	2	ERCC-00113
4.06675e-12	1.20232	0.67	0.616	8.07413e-08	2	FKBP5
6.28186e-12	1.23727	0.137	0.384	1.2472e-07	2	PCF11-AS1
8.54226e-12	-1.59421	0.096	0.284	1.69598e-07	2	C1QA
5.34689e-11	-1.34175	0.351	0.525	1.06157e-06	2	STMN1
6.23654e-11	-1.05118	0.316	0.514	1.2382e-06	2	CTSS
9.6235e-10	-1.91139	0.907	0.662	1.91065e-05	2	SSR4
3.70002e-08	-1.21897	0.426	0.262	0.000734601	2	CD52
3.00484e-07	-1.40189	0.704	0.813	0.00596581	2	GLUL
1.81725e-06	-1.26081	0.498	0.309	0.0360796	2	FOSB
8.07854e-170	1.67722	0.893	0.159	1.60391e-165	3	TKTL1
2.29113e-136	1.57124	0.739	0.142	4.54881e-132	3	DHRS2
2.33212e-103	1.23864	0.65	0.132	4.63019e-99	3	PRAME
3.62754e-93	1.30663	0.932	0.338	7.20212e-89	3	NQO1
2.41914e-78	1.07905	0.739	0.241	4.80295e-74	3	UGT2B10
1.5221e-75	1.14228	0.529	0.118	3.02197e-71	3	FLNC
1.02976e-71	1.36952	0.732	0.243	2.0445e-67	3	UGT2B7
9.72999e-71	1.37695	0.932	0.523	1.93179e-66	3	AKR1B10
2.58334e-66	1.09413	0.846	0.317	5.12897e-62	3	PRG4
3.69245e-64	1.79915	0.954	0.574	7.33099e-60	3	PEG10
3.37148e-63	1.47519	0.371	0.07	6.69374e-59	3	LCAL1
4.31985e-58	1.28465	0.961	0.625	8.57663e-54	3	UGT2B4
9.21801e-56	1.37951	0.914	0.521	1.83014e-51	3	ASPH
6.01537e-53	1.35353	0.839	0.432	1.19429e-48	3	NDRG1
1.20624e-50	-2.09111	0.168	0.622	2.39487e-46	3	CYP2E1
1.48695e-50	1.38592	0.975	0.779	2.95218e-46	3	FN1
2.67699e-50	1.40868	0.879	0.502	5.3149e-46	3	CBR1
1.00004e-49	1.39652	0.896	0.49	1.98548e-45	3	TXNRD1
1.01211e-48	1.12687	1	0.991	2.00944e-44	3	FTL
7.65332e-43	1.34579	0.846	0.531	1.51949e-38	3	UBD
1.60085e-42	1.13173	0.918	0.588	3.17832e-38	3	UGDH
1.81657e-41	1.51619	0.864	0.462	3.60662e-37	3	VAT1
1.10913e-40	1.30032	0.868	0.462	2.20207e-36	3	OSGIN1
1.72439e-40	1.10149	0.979	0.912	3.42361e-36	3	CES1
1.96774e-40	1.18575	0.979	0.778	3.90676e-36	3	SQSTM1
2.23243e-39	1.13072	0.461	0.154	4.43226e-35	3	LAMB1
6.59334e-39	-1.59287	0.286	0.665	1.30904e-34	3	CD81
3.8761e-36	1.04622	0.843	0.428	7.69562e-32	3	GPC3
1.25806e-33	-2.38582	0.304	0.648	2.49776e-29	3	MTRNR2L1
3.3068e-30	1.01854	0.954	0.887	6.56531e-26	3	LOC729348
2.76314e-28	1.141	0.429	0.158	5.48595e-24	3	CKB
1.44909e-27	1.19452	0.929	0.69	2.87702e-23	3	CALD1
4.54231e-26	-1.21462	0.15	0.461	9.01831e-22	3	GGH
8.17157e-26	-1.64141	0.186	0.494	1.62238e-21	3	TXNIP
1.1167e-24	-1.20762	0.05	0.351	2.2171e-20	3	HULC
2.17325e-24	-1.1144	0.843	0.884	4.31476e-20	3	RPS28
3.28049e-24	1.2305	0.693	0.387	6.51308e-20	3	ASL
2.85009e-23	1.20288	0.761	0.564	5.65856e-19	3	ENAH
7.25745e-23	-1.13108	0.357	0.605	1.44089e-18	3	C4BPA
1.94911e-22	1.08753	0.925	0.681	3.86977e-18	3	ITIH1
2.37566e-22	-1.78871	0	0.263	4.71664e-18	3	REG3A
1.11411e-21	-4.85977	0.004	0.261	2.21196e-17	3	IGLL5
5.89504e-21	-1.40691	0.175	0.441	1.1704e-16	3	RGN
7.36794e-21	-2.66448	0.075	0.34	1.46283e-16	3	CHI3L1
5.0202e-20	-1.16542	0.179	0.438	9.9671e-16	3	CD24
2.01623e-19	1.22135	0.661	0.406	4.00303e-15	3	DDAH1
2.07817e-19	-1.27333	0.361	0.602	4.12601e-15	3	GPAM
2.44889e-19	-1.23628	0.482	0.221	4.86203e-15	3	RNASE1
3.55423e-19	-1.14826	0.164	0.423	7.05657e-15	3	TIMM17B
1.34893e-18	-1.19434	0.825	0.84	2.67817e-14	3	RPL37
3.97779e-18	-1.15883	0.65	0.734	7.8975e-14	3	RPS15A
1.31862e-17	1.11563	0.707	0.465	2.61799e-13	3	ALDH7A1
5.3715e-17	-1.38686	0.082	0.315	1.06646e-12	3	ANGPTL8
1.05672e-16	-1.04409	0.357	0.602	2.09801e-12	3	ITIH4
1.44764e-16	-1.16047	0.4	0.602	2.87414e-12	3	A1BG
2.78888e-16	1.12915	0.679	0.508	5.53704e-12	3	FOXRED2
7.55169e-15	-1.25758	0.086	0.295	1.49931e-10	3	XIST
8.97056e-15	-1.48261	0.25	0.461	1.78102e-10	3	PQBP1
1.12481e-14	-2.80357	0.55	0.697	2.23319e-10	3	SSR4
1.24513e-13	-1.034	0.818	0.849	2.47208e-09	3	HLA-E
1.71994e-13	1.05514	0.793	0.638	3.41477e-09	3	EIF4G1
1.94308e-13	-1.25455	0.807	0.81	3.85779e-09	3	RPS15
1.14719e-12	-1.23666	0.95	0.935	2.27763e-08	3	RPS27
5.0201e-12	-1.02164	0.482	0.623	9.9669e-08	3	GPX1
6.45673e-12	-1.09119	0.461	0.248	1.28192e-07	3	C1QA
7.15881e-12	-1.89287	0.746	0.808	1.42131e-07	3	GLUL
3.01341e-11	-1.03528	0.429	0.565	5.98283e-07	3	LITAF
7.96664e-11	-2.16042	0.593	0.658	1.5817e-06	3	ORM1
9.94824e-10	-1.26043	0.907	0.899	1.97512e-05	3	C3
3.19368e-09	-1.90498	0.304	0.414	6.34073e-05	3	ATF5
5.87619e-09	-1.71069	0.443	0.514	0.000116666	3	UXT
9.07308e-09	-1.65292	0.721	0.741	0.000180137	3	ITIH3
1.77391e-08	-1.24494	0.796	0.771	0.000352192	3	RPL12
2.35135e-08	-1.40955	0.557	0.628	0.000466836	3	SERPINA3
1.25963e-07	-1.45169	0.711	0.69	0.00250087	3	PLG
2.52337e-07	1.03785	0.393	0.259	0.00500989	3	LEO1
9.45431e-248	1.21121	0.86	0.086	1.87706e-243	4	LY6K
1.47238e-235	2.40312	0.967	0.145	2.92326e-231	4	CYP17A1
5.42892e-223	1.86221	0.992	0.16	1.07786e-218	4	TKTL1
1.42237e-207	1.41875	0.885	0.119	2.82396e-203	4	PRAME
1.10537e-204	1.16939	0.724	0.072	2.1946e-200	4	PDZK1IP1
2.81495e-204	1.48452	0.778	0.088	5.5888e-200	4	FAM151A
3.66327e-169	1.5105	0.889	0.17	7.27306e-165	4	SLC39A4
7.85487e-165	1.11002	0.728	0.098	1.55951e-160	4	SMIM24
1.1388e-149	1.42332	0.93	0.23	2.26096e-145	4	S100A16
3.38062e-149	2.40474	0.992	0.34	6.71189e-145	4	NQO1
6.63457e-147	1.53714	0.963	0.284	1.31723e-142	4	FAM162A
1.6021e-146	1.81617	0.971	0.263	3.18082e-142	4	LGALS4
8.20843e-131	1.04606	0.658	0.101	1.6297e-126	4	DRAIC
1.63211e-130	1.65895	0.984	0.312	3.24039e-126	4	PRG4
9.72639e-130	1.54402	0.922	0.234	1.93108e-125	4	UGT2B7
1.9105e-127	1.44979	0.984	0.344	3.7931e-123	4	PTGR1
1.11651e-119	2.97927	1	0.779	2.21673e-115	4	TTR
4.71369e-119	1.0267	0.914	0.233	9.35856e-115	4	UGT2B10
1.84461e-116	2.26785	1	0.991	3.66228e-112	4	FTL
2.44563e-115	1.67355	0.996	0.555	4.85556e-111	4	COX6C
1.51818e-114	1.29688	0.802	0.187	3.0142e-110	4	TDO2
1.74862e-114	1.33077	0.988	0.415	3.47171e-110	4	S100A10
4.35564e-114	1.90498	0.996	0.519	8.64769e-110	4	ASPH
7.70169e-113	1.26384	0.856	0.222	1.52909e-108	4	CSRP2
3.66022e-111	2.06685	1	0.626	7.26701e-107	4	UGT2B4
1.28549e-110	1.16386	0.959	0.366	2.55222e-106	4	NDUFC1
2.01403e-109	1.45391	0.914	0.294	3.99866e-105	4	AKR1C4
1.16244e-108	2.12056	1	0.889	2.30791e-104	4	CLU
6.04322e-108	1.33985	0.942	0.319	1.19982e-103	4	GSTA2
2.06847e-106	1.3573	0.992	0.475	4.10675e-102	4	ATP5J
4.22533e-106	1.24793	0.724	0.15	8.38897e-102	4	CXCL10
3.35241e-104	1.12646	0.951	0.33	6.65588e-100	4	DUSP23
5.56775e-104	1.6883	1	0.487	1.10542e-99	4	TXNRD1
7.58821e-103	1.3323	0.996	0.446	1.50656e-98	4	IFI30
1.18795e-99	1.03235	0.992	0.426	2.35855e-95	4	CYC1
9.63554e-99	1.95278	1	0.522	1.91304e-94	4	AKR1B10
1.42041e-97	1.02367	0.975	0.365	2.82009e-93	4	RAB13
1.4766e-97	1.20756	0.955	0.387	2.93164e-93	4	MDK
4.42455e-96	1.02624	0.905	0.324	8.7845e-92	4	NDUFA12
2.20088e-95	1.30655	0.955	0.425	4.36963e-91	4	COX14
7.06902e-95	1.34404	0.988	0.524	1.40348e-90	4	NDUFA4
4.37187e-94	1.50741	0.988	0.602	8.6799e-90	4	MIF
8.90411e-94	1.55578	1	0.644	1.76782e-89	4	NDUFB9
2.08914e-93	1.40205	0.979	0.468	4.14777e-89	4	CISD3
4.01238e-93	1.74279	1	0.779	7.96617e-89	4	FN1
5.08402e-92	1.5376	1	0.564	1.00938e-87	4	C14orf2
1.75053e-91	1.4843	1	0.955	3.4755e-87	4	FTH1
8.23736e-91	1.16458	1	0.497	1.63544e-86	4	CBR1
8.74923e-89	1.13389	0.975	0.418	1.73707e-84	4	GOT2
4.1206e-88	1.29818	0.971	0.517	8.18105e-84	4	NDUFA6
4.7516e-88	1.55608	1	0.715	9.43383e-84	4	RARRES2
2.02208e-87	1.52029	1	0.744	4.01463e-83	4	CD63
3.90041e-87	1.27428	0.996	0.629	7.74387e-83	4	UQCRB
1.52073e-86	1.61786	1	0.682	3.01926e-82	4	COX5B
3.67464e-86	1.58365	1	0.653	7.29562e-82	4	UQCR10
8.35831e-86	1.52361	1	0.745	1.65946e-81	4	COX4I1
1.07792e-85	1.12644	0.971	0.434	2.1401e-81	4	MTTP
3.7048e-85	1.63436	1	0.759	7.35552e-81	4	GC
2.8848e-84	1.15165	0.996	0.574	5.72748e-80	4	NDUFA1
5.25617e-84	1.75527	1	0.71	1.04356e-79	4	NUPR1
7.56538e-84	-2.46622	1	0.998	1.50203e-79	4	ERCC-00074
1.86309e-83	1.12454	0.988	0.505	3.69899e-79	4	ZCRB1
3.17237e-83	1.36986	0.996	0.532	6.29843e-79	4	TFPI
5.36187e-83	1.34877	1	0.739	1.06455e-78	4	COX6A1
5.56398e-82	1.46469	1	0.685	1.10467e-77	4	SOD1
1.40376e-80	1.08636	0.988	0.523	2.78702e-76	4	NDUFB7
2.27015e-80	1.57436	1	0.778	4.50716e-76	4	SQSTM1
1.11447e-79	1.20734	0.996	0.654	2.21266e-75	4	ATP5L
1.74233e-78	1.02011	0.975	0.519	3.45922e-74	4	NDUFA10
2.03179e-78	1.03078	0.971	0.516	4.03391e-74	4	COX7B
3.06921e-77	1.19943	0.975	0.503	6.09362e-73	4	UQCRC1
4.97749e-77	1.19019	1	0.719	9.88231e-73	4	ATP5B
5.9226e-77	1.03248	0.975	0.516	1.17587e-72	4	DAD1
6.01122e-77	1.03017	0.996	0.523	1.19347e-72	4	UBD
1.27358e-76	1.05243	0.967	0.495	2.52856e-72	4	TKT
5.10492e-76	1.03922	0.979	0.458	1.01353e-71	4	VAT1
7.06641e-76	1.23811	0.967	0.51	1.40296e-71	4	ATP5O
7.86711e-76	1.03024	0.93	0.425	1.56194e-71	4	NDUFB10
2.23262e-75	1.05002	0.922	0.438	4.43263e-71	4	NAXE
3.08003e-75	1.35735	1	0.635	6.11509e-71	4	COX7A2
3.86119e-74	1.09784	0.992	0.516	7.666e-70	4	ACADSB
7.22154e-74	1.2793	1	0.799	1.43376e-69	4	ATP5I
2.4723e-73	1.21811	1	0.697	4.9085e-69	4	COX7C
3.2677e-73	1.30867	1	0.911	6.48769e-69	4	CES1
6.39804e-73	1.00707	0.984	0.458	1.27027e-68	4	OSGIN1
1.4797e-72	1.0321	0.996	0.586	2.9378e-68	4	UGDH
2.57547e-72	1.18068	0.947	0.485	5.11335e-68	4	COA3
9.33611e-72	1.33813	1	0.58	1.85359e-67	4	AKR1C2
1.22357e-71	-2.17232	1	0.996	2.42927e-67	4	ERCC-00130
5.51489e-71	1.01609	0.984	0.568	1.09493e-66	4	USMG5
8.06102e-71	1.35154	1	0.668	1.60043e-66	4	ATOX1
1.56868e-70	1.24852	0.996	0.731	3.11445e-66	4	HINT1
1.68039e-70	1.41531	1	0.76	3.33625e-66	4	ENO1
6.30529e-70	1.08623	0.984	0.598	1.25185e-65	4	SKP1
3.72953e-69	1.12734	0.93	0.472	7.4046e-65	4	ATP5G1
3.60682e-68	1.69643	1	0.762	7.16097e-64	4	APOC3
8.44611e-68	1.0576	0.992	0.621	1.67689e-63	4	NDUFB2
5.10952e-66	1.44152	0.996	0.575	1.01445e-61	4	PEG10
1.75e-65	-2.30351	1	0.996	3.47444e-61	4	ERCC-00002
5.5243e-65	1.04112	1	0.844	1.09679e-60	4	SERF2
2.705e-64	1.00885	1	0.671	5.3705e-60	4	ITM2B
5.20036e-64	1.34899	0.992	0.571	1.03248e-59	4	GSTA1
9.95803e-64	1.05818	1	0.776	1.97707e-59	4	UQCRQ
3.23794e-63	1.39537	1	0.887	6.42862e-59	4	ALB
5.45457e-62	1.18302	0.975	0.521	1.08295e-57	4	AGXT
1.63112e-61	1.00174	0.996	0.687	3.23843e-57	4	CALD1
2.60837e-61	1.13566	1	0.836	5.17866e-57	4	EIF1
1.03921e-60	1.1163	0.996	0.679	2.06324e-56	4	ITIH1
1.28711e-60	1.97213	1	0.839	2.55543e-56	4	APOA1
1.54153e-58	-2.42392	0.996	0.988	3.06055e-54	4	ERCC-00096
3.98583e-58	1.0403	1	0.877	7.91346e-54	4	TMBIM6
1.62705e-57	1.01383	0.996	0.776	3.23035e-53	4	NPM1
3.84872e-57	1.12921	0.926	0.478	7.64124e-53	4	SERPINA6
2.36723e-54	-2.59153	1	0.983	4.69989e-50	4	ERCC-00004
2.4931e-52	1.00334	1	0.837	4.9498e-48	4	SERPINA1
2.00375e-49	-2.56491	1	0.984	3.97824e-45	4	ERCC-00046
9.23599e-43	1.10363	0.988	0.682	1.83371e-38	4	SOD2
6.24919e-42	1.16337	0.897	0.458	1.24071e-37	4	FABP1
7.62175e-39	-1.29641	1	1	1.51322e-34	4	RNR2
1.13358e-38	1.49064	0.963	0.551	2.25062e-34	4	SOX4
7.53496e-37	1.02176	1	0.948	1.49599e-32	4	APOA2
1.29408e-35	-1.28223	1	1	2.56927e-31	4	RNR1
3.47303e-29	-1.96096	1	0.972	6.89535e-25	4	ERCC-00171
8.01016e-26	-1.95462	0.35	0.602	1.59034e-21	4	CYP2E1
8.53487e-23	-1.05445	0.992	0.939	1.69451e-18	4	CLEC4GP1
2.3841e-21	-1.54825	0.469	0.645	4.7334e-17	4	CD81
2.94142e-21	-1.23048	0.053	0.347	5.83989e-17	4	HULC
3.62869e-20	-1.10889	0.992	0.881	7.20439e-16	4	GPR82
7.52705e-20	-1.47216	0.992	0.935	1.49442e-15	4	ACER3
1.48935e-19	-1.36593	0.984	0.866	2.95695e-15	4	SRGN
1.72624e-19	-2.12547	0.922	0.903	3.42729e-15	4	ERCC-00113
2.21374e-19	-1.77582	0	0.26	4.39515e-15	4	REG3A
2.85793e-19	-1.09153	0.996	0.99	5.67414e-15	4	CEBPZOS
2.21917e-17	-4.84133	0.016	0.257	4.40593e-13	4	IGLL5
2.53653e-17	-2.41121	0.63	0.617	5.03602e-13	4	MTRNR2L1
1.0053e-15	-2.65977	0.103	0.334	1.99591e-11	4	CHI3L1
1.02137e-14	-1.0263	0.988	0.894	2.02782e-10	4	ABL2
1.53719e-14	-1.68687	0.3	0.481	3.05194e-10	4	TXNIP
2.33323e-13	-1.55991	0.416	0.595	4.6324e-09	4	ITIH4
1.03288e-11	-1.21375	0.251	0.428	2.05067e-07	4	CD24
1.70121e-11	-1.83044	0.856	0.762	3.37759e-07	4	TMSB4X
1.24357e-09	-1.81735	0.473	0.225	2.46899e-05	4	RNASE1
8.43364e-09	-2.04676	0.881	0.668	0.000167442	4	SSR4
2.16969e-07	-1.21726	0.979	0.878	0.00430771	4	HLA-C
2.2455e-07	-1.38229	0.177	0.304	0.00445821	4	ANGPTL8
2.40521e-07	-1.0653	0.942	0.602	0.00477531	4	SLC2A2
7.86599e-07	-1.2628	0.177	0.285	0.0156171	4	XIST
1.27273e-06	-1.23558	0.584	0.613	0.0252689	4	GPX1
1.08719e-208	1.83292	0.653	0.054	2.1585e-204	5	C1QC
8.05093e-206	2.534	0.636	0.052	1.59843e-201	5	CD163
3.64318e-186	2.62759	0.699	0.082	7.23317e-182	5	CYBB
2.15119e-174	2.24398	0.555	0.045	4.27096e-170	5	STAB1
1.83224e-171	1.85557	0.538	0.043	3.63773e-167	5	MSR1
5.39769e-167	2.97678	0.746	0.12	1.07166e-162	5	C1QB
2.4065e-154	4.29043	0.856	0.22	4.77786e-150	5	C1QA
1.65557e-153	1.65145	0.492	0.04	3.28696e-149	5	MPEG1
1.03073e-152	3.34382	0.733	0.132	2.0464e-148	5	AIF1
3.12526e-150	1.63568	0.487	0.04	6.20489e-146	5	MS4A6A
7.62817e-147	1.9838	0.483	0.041	1.5145e-142	5	MRC1
1.6828e-141	1.6627	0.386	0.022	3.34102e-137	5	CMKLR1
1.33532e-138	2.4566	0.619	0.089	2.65114e-134	5	GSN
1.27676e-129	1.61894	0.386	0.026	2.53488e-125	5	F13A1
3.40454e-126	1.44556	0.398	0.03	6.75938e-122	5	FCGR2A
2.88737e-125	1.28652	0.377	0.026	5.73259e-121	5	FOLR2
2.31681e-122	2.30163	0.572	0.084	4.5998e-118	5	ZEB2
2.48358e-122	3.78634	0.924	0.409	4.9309e-118	5	HLA-DRA
1.91342e-118	1.96326	0.551	0.079	3.7989e-114	5	HLA-DMB
8.98668e-118	2.51889	0.771	0.206	1.78421e-113	5	HLA-DRB1
1.12186e-117	3.08883	0.682	0.147	2.22734e-113	5	TYROBP
6.47284e-116	1.92681	0.369	0.028	1.28512e-111	5	SIGLEC1
1.76247e-110	4.07587	0.742	0.205	3.49921e-106	5	RNASE1
1.55242e-109	1.28585	0.428	0.046	3.08217e-105	5	FCGR3A
1.68574e-100	1.454	0.373	0.036	3.34687e-96	5	CSF1R
5.17701e-99	1.02939	0.364	0.035	1.02784e-94	5	KCTD12
5.82842e-99	1.59705	0.292	0.019	1.15717e-94	5	EPB41L3
3.88012e-98	2.51161	0.547	0.1	7.70359e-94	5	ADAP2
2.92881e-97	1.95191	0.386	0.042	5.81485e-93	5	CD86
3.0262e-97	3.15573	0.975	0.73	6.00821e-93	5	CD74
5.12132e-97	2.46661	0.551	0.104	1.01679e-92	5	FCER1G
2.99762e-96	2.90761	0.843	0.328	5.95148e-92	5	LAPTM5
7.24674e-95	1.14728	0.284	0.019	1.43877e-90	5	GGTA1P
1.2533e-94	1.61287	0.322	0.027	2.4883e-90	5	EMILIN2
1.60668e-93	2.22783	0.373	0.041	3.1899e-89	5	MMP9
2.62864e-92	2.43102	0.97	0.753	5.21889e-88	5	TMSB4X
4.4183e-92	1.91617	0.356	0.037	8.77209e-88	5	IGSF6
4.63618e-91	2.01746	0.398	0.05	9.20467e-87	5	CD83
1.46716e-89	2.14837	0.716	0.24	2.9129e-85	5	LGMN
6.17661e-85	1.09218	0.415	0.06	1.22631e-80	5	ITGAX
2.05162e-84	1.6866	0.729	0.276	4.07328e-80	5	CD68
4.84887e-82	1.29282	0.284	0.024	9.62695e-78	5	SLC1A3
1.11253e-81	1.24813	0.271	0.022	2.20881e-77	5	SLC8A1
1.34853e-81	2.17891	0.703	0.224	2.67736e-77	5	TNFAIP2
1.45004e-80	2.84818	0.614	0.17	2.8789e-76	5	GPNMB
1.2544e-78	2.60184	0.614	0.172	2.49048e-74	5	DAB2
2.84165e-78	2.24309	0.551	0.126	5.64181e-74	5	PLEK
9.08004e-78	2.48887	0.708	0.278	1.80275e-73	5	FGL2
1.66769e-77	1.01585	0.373	0.049	3.31104e-73	5	CD4
2.41822e-77	1.03198	0.28	0.026	4.80113e-73	5	LILRB2
2.58519e-77	2.23551	0.682	0.213	5.13264e-73	5	VIM
2.58997e-76	1.18938	0.458	0.084	5.14213e-72	5	PLEKHO1
7.16463e-76	1.66609	0.568	0.143	1.42247e-71	5	HLA-DPA1
1.81302e-74	1.92516	0.614	0.179	3.59956e-70	5	MAFB
5.09086e-73	2.72	0.962	0.854	1.01074e-68	5	PSAP
2.73264e-72	1.31827	0.305	0.034	5.42539e-68	5	CCR1
3.83957e-71	2.00037	0.606	0.177	7.62308e-67	5	HLA-DQB1
7.47671e-70	2.7574	0.835	0.469	1.48443e-65	5	CTSS
9.68925e-70	2.35633	0.657	0.247	1.9237e-65	5	MS4A7
2.06094e-67	2.45689	0.983	0.851	4.0918e-63	5	CTSB
3.31376e-67	2.30501	0.75	0.313	6.57915e-63	5	FOS
4.50793e-66	2.39984	0.669	0.242	8.95005e-62	5	HLA-DPB1
3.26591e-64	2.30076	0.809	0.454	6.48414e-60	5	MARCKS
4.25932e-63	1.99014	0.907	0.672	8.45646e-59	5	TMSB10
5.09736e-61	1.22454	0.364	0.063	1.01203e-56	5	ANXA1
1.5877e-60	1.71056	0.716	0.278	3.15221e-56	5	FYB
5.16575e-59	2.05217	0.979	0.942	1.02561e-54	5	HSP90AA1
5.76027e-59	1.48737	0.398	0.079	1.14364e-54	5	CYTH4
1.10285e-58	1.19561	0.343	0.059	2.18959e-54	5	FMNL2
2.04015e-57	1.21099	0.725	0.282	4.05052e-53	5	CYBA
1.45083e-55	1.95138	0.517	0.159	2.88047e-51	5	IER3
1.68412e-55	1.60771	0.975	0.925	3.34365e-51	5	ACTB
5.89805e-55	2.82017	0.551	0.188	1.171e-50	5	EGR1
5.12534e-54	1.15998	0.309	0.051	1.01759e-49	5	RNASE6
4.96512e-53	1.25938	0.496	0.137	9.85775e-49	5	ITGB2
6.72473e-53	1.41795	0.343	0.065	1.33513e-48	5	KLF2
5.95991e-52	2.02313	0.657	0.293	1.18328e-47	5	LIPA
1.90364e-51	2.20635	0.585	0.218	3.77948e-47	5	RGS2
1.25045e-50	1.59203	0.788	0.419	2.48263e-46	5	LCP1
7.51154e-48	1.29188	0.28	0.047	1.49134e-43	5	CFD
1.00542e-47	1.00419	0.331	0.065	1.99616e-43	5	FERMT3
2.10243e-47	1.42241	0.564	0.205	4.17417e-43	5	HLA-DMA
1.08811e-46	1.81789	0.653	0.296	2.16034e-42	5	RNASET2
5.24018e-46	1.68172	0.445	0.126	1.04038e-41	5	MEF2C
1.28555e-45	1.01646	0.364	0.085	2.55233e-41	5	LGALS9
1.40397e-45	1.47856	0.449	0.132	2.78744e-41	5	CCL3
1.48798e-45	1.18049	0.369	0.086	2.95424e-41	5	IL10RA
1.78742e-45	1.07492	0.254	0.04	3.54874e-41	5	SLC15A3
3.0466e-45	2.77032	0.814	0.655	6.04872e-41	5	SAT1
5.11934e-45	1.03556	0.305	0.059	1.01639e-40	5	PARVG
8.64938e-45	1.6235	0.64	0.272	1.71725e-40	5	IQGAP1
2.13076e-44	2.14158	0.657	0.3	4.23041e-40	5	FOSB
2.17429e-44	1.51404	0.475	0.159	4.31684e-40	5	IER5
3.22229e-43	1.79758	0.682	0.332	6.39754e-39	5	LGALS1
3.41506e-42	1.40793	0.674	0.345	6.78026e-38	5	JUNB
1.41391e-41	2.12813	0.631	0.309	2.80718e-37	5	CD14
7.12379e-41	1.38203	0.297	0.062	1.41436e-36	5	PTPRE
4.91073e-40	1.52216	0.945	0.854	9.74977e-36	5	GABARAP
2.33162e-39	1.58181	0.839	0.617	4.6292e-35	5	GRN
3.0361e-39	1.41302	0.352	0.089	6.02787e-35	5	ARHGAP18
9.912e-39	1.69362	0.5	0.182	1.96793e-34	5	ARL4C
9.26942e-38	1.48792	0.504	0.181	1.84035e-33	5	HCLS1
1.12469e-37	1.4699	0.254	0.05	2.23295e-33	5	LST1
1.20873e-37	2.2531	0.839	0.607	2.39982e-33	5	KLF6
1.94382e-37	1.52895	0.504	0.196	3.85925e-33	5	PPP1R15A
3.28542e-37	1.88089	0.792	0.596	6.52287e-33	5	GPX1
3.42947e-37	1.66304	0.746	0.454	6.80887e-33	5	CCDC88A
3.54789e-37	1.35741	0.742	0.465	7.04398e-33	5	ARPC1B
9.01061e-37	1.82724	0.805	0.654	1.78897e-32	5	CD84
1.07079e-36	1.02153	0.424	0.135	2.12594e-32	5	COTL1
1.74363e-36	1.12189	0.326	0.082	3.4618e-32	5	SAMSN1
8.54189e-36	1.20023	0.254	0.051	1.69591e-31	5	BMP2K
1.12206e-35	2.00118	0.818	0.619	2.22774e-31	5	CST3
1.85034e-35	1.46465	0.75	0.47	3.67366e-31	5	NPC2
5.28409e-35	1.38761	0.377	0.115	1.0491e-30	5	RAB31
6.45676e-35	1.32415	0.432	0.155	1.28192e-30	5	FCHO2
7.45058e-35	2.48664	0.763	0.574	1.47924e-30	5	NFKBIA
1.19538e-34	1.0981	0.36	0.11	2.37331e-30	5	PLA2G7
2.12016e-34	1.77458	0.419	0.144	4.20937e-30	5	FABP5
4.81192e-33	2.30549	0.602	0.306	9.55358e-29	5	ITSN1
9.21147e-33	1.21459	0.305	0.079	1.82885e-28	5	RGL1
9.3537e-33	2.03251	0.754	0.51	1.85708e-28	5	JUN
1.02617e-32	-1.15248	1	1	2.03736e-28	5	RNR2
3.36858e-32	1.42293	0.822	0.645	6.68797e-28	5	MIR6087
3.82891e-32	1.48196	0.627	0.356	7.60191e-28	5	MAF
2.4326e-31	1.40437	0.424	0.159	4.82969e-27	5	CPVL
4.39094e-31	1.22772	0.441	0.165	8.71778e-27	5	EPB41L2
2.22843e-30	1.28944	0.411	0.149	4.42432e-26	5	SAMHD1
2.46535e-30	1.09854	0.424	0.161	4.89472e-26	5	RAP2B
5.0701e-30	1.36608	0.534	0.24	1.00662e-25	5	TIMP2
8.7991e-30	1.19719	0.356	0.117	1.74697e-25	5	LGALS3
9.59988e-30	-1.95554	0.852	0.903	1.90596e-25	5	C3
1.15824e-29	1.59222	0.754	0.467	2.29957e-25	5	IFI30
1.78212e-29	2.07126	0.712	0.463	3.53823e-25	5	HSPH1
1.78279e-28	1.00208	0.373	0.126	3.53956e-24	5	ARHGAP30
3.28048e-28	1.74113	0.708	0.479	6.51306e-24	5	ATP6V0C
3.41767e-28	1.32837	0.898	0.753	6.78545e-24	5	CD63
6.34888e-28	1.03504	0.555	0.285	1.26051e-23	5	DUSP1
7.56879e-28	1.36767	0.564	0.292	1.50271e-23	5	TYMP
1.5334e-27	1.35109	0.483	0.224	3.04441e-23	5	PPT1
3.01617e-27	1.33228	0.284	0.083	5.9883e-23	5	PLTP
3.89372e-27	1.0773	0.445	0.186	7.73059e-23	5	GADD45B
7.73022e-27	1.37157	0.907	0.801	1.53476e-22	5	DDX5
1.46009e-26	-1.38226	0.242	0.61	2.89886e-22	5	CYP2E1
1.83309e-26	1.96004	0.661	0.452	3.63941e-22	5	FCGRT
2.01704e-26	1.35244	0.542	0.274	4.00462e-22	5	IER2
2.24121e-26	1.11143	0.424	0.169	4.44969e-22	5	ARHGAP4
7.13432e-26	1.3615	0.657	0.422	1.41645e-21	5	HSPA1B
1.30053e-25	-1.19519	0.178	0.519	2.58207e-21	5	AOX1
1.46268e-25	-1.7218	0.97	0.928	2.90401e-21	5	APOB
6.93157e-25	-1.50072	0.263	0.606	1.37619e-20	5	ITIH4
8.63495e-25	-1.12385	0.475	0.709	1.71438e-20	5	C1S
1.37025e-24	1.54956	0.572	0.335	2.72049e-20	5	LYZ
1.38662e-24	-1.38775	0.479	0.73	2.75299e-20	5	F5
1.68593e-24	-1.16277	0.267	0.609	3.34724e-20	5	A1BG
1.87762e-24	1.12631	0.648	0.397	3.72782e-20	5	MSN
2.02888e-24	-1.26969	0.411	0.679	4.02814e-20	5	CFH
2.06242e-24	-1.91411	0.975	0.95	4.09473e-20	5	APOA2
4.02117e-24	-1.47436	0.305	0.603	7.98363e-20	5	GPAM
4.57723e-24	1.37038	0.949	0.892	9.08763e-20	5	HSP90AB1
6.70118e-24	1.30563	0.347	0.127	1.33045e-19	5	NR4A2
6.98035e-24	3.35671	0.636	0.409	1.38588e-19	5	SPP1
1.79496e-23	1.18642	0.483	0.255	3.56372e-19	5	SYK
1.88601e-23	1.1442	0.288	0.096	3.74448e-19	5	ATF3
2.38884e-23	1.27478	0.521	0.284	4.7428e-19	5	CTSL
3.33887e-23	1.43013	0.466	0.231	6.62899e-19	5	DMXL2
4.50343e-23	-1.78089	0.801	0.848	8.94111e-19	5	CFB
5.08458e-23	-1.02687	0.373	0.645	1.00949e-18	5	ACSM2A
7.63102e-23	1.0741	0.665	0.461	1.51506e-18	5	GNAI2
7.78758e-23	1.35765	0.894	0.84	1.54615e-18	5	TPM3
1.02061e-22	-1.92148	0.606	0.76	2.02631e-18	5	DCXR
5.18776e-22	1.41571	0.585	0.368	1.02998e-17	5	TPM4
5.37105e-22	1.03672	0.398	0.176	1.06637e-17	5	EFHD2
7.73009e-22	-1.54726	0.525	0.757	1.53473e-17	5	ITIH3
1.60247e-21	-1.26292	0.508	0.712	3.18155e-17	5	ITIH2
1.73112e-21	-1.46506	0.513	0.706	3.43697e-17	5	PLG
3.49362e-21	-1.414	0.445	0.684	6.93624e-17	5	DSP
4.19495e-21	-1.14305	0.28	0.573	8.32865e-17	5	AZGP1
5.82042e-21	1.8972	0.691	0.522	1.15559e-16	5	SLC40A1
6.1135e-21	1.34241	0.597	0.393	1.21377e-16	5	TNFRSF1B
1.12913e-20	1.37051	0.369	0.159	2.24178e-16	5	DDX3Y
1.19834e-20	-1.352	0.136	0.44	2.37918e-16	5	RGN
1.63303e-20	1.52066	0.864	0.773	3.24221e-16	5	RBM25
3.0658e-20	1.0797	0.415	0.194	6.08684e-16	5	MAN2B1
3.99691e-20	1.05803	0.381	0.164	7.93546e-16	5	SH3BGRL
5.39846e-20	-1.63261	0.237	0.516	1.07181e-15	5	TM7SF2
6.77111e-20	-1.30308	0.5	0.679	1.34434e-15	5	SERPINC1
6.93144e-20	1.5067	0.5	0.291	1.37617e-15	5	ABCA1
7.23456e-20	-1.4722	0.907	0.858	1.43635e-15	5	KNG1
7.73357e-20	-1.16666	0.322	0.567	1.53542e-15	5	FMO5
9.86912e-20	1.40832	0.627	0.432	1.95942e-15	5	TGFBI
1.09106e-19	-1.51203	0.326	0.641	2.1662e-15	5	MTRNR2L1
1.2933e-19	-1.03684	0.157	0.455	2.56772e-15	5	GGH
1.6591e-19	1.2846	0.377	0.167	3.29398e-15	5	ABCC5
3.10118e-19	-1.3851	0.932	0.856	6.15709e-15	5	TF
3.68744e-19	1.21107	0.462	0.249	7.32104e-15	5	MFSD1
4.95386e-19	-1.44366	0.356	0.606	9.8354e-15	5	F12
5.96096e-19	-1.93872	0.928	0.84	1.18349e-14	5	RBP4
7.43018e-19	1.39261	0.695	0.548	1.47519e-14	5	HSPA1A
1.10116e-18	1.19916	0.792	0.685	2.18625e-14	5	ZFP36L1
1.47772e-18	-1.05951	0.254	0.531	2.93387e-14	5	ADH4
1.80624e-18	1.31774	0.564	0.333	3.58611e-14	5	SDCBP
2.81087e-18	-1.12986	0.636	0.758	5.5807e-14	5	MAT1A
2.9465e-18	1.19464	0.521	0.306	5.84998e-14	5	FNBP1
2.96791e-18	1.15926	0.386	0.178	5.8925e-14	5	MPP1
5.02499e-18	1.74039	0.61	0.404	9.97662e-14	5	ANP32B
5.21479e-18	1.00647	0.449	0.23	1.03534e-13	5	GSTP1
6.79187e-18	1.05487	0.407	0.207	1.34846e-13	5	TCF4
1.1112e-17	-1.02529	0.369	0.615	2.20617e-13	5	ONECUT2
1.84581e-17	-1.11829	0.081	0.344	3.66468e-13	5	HULC
2.71043e-17	-1.31683	0.737	0.748	5.38129e-13	5	AGT
2.95014e-17	1.08142	0.551	0.349	5.85721e-13	5	NAMPT
3.33144e-17	1.40561	0.725	0.609	6.61424e-13	5	YBX1
3.5527e-17	-1.36929	0.856	0.804	7.05353e-13	5	VTN
5.10598e-17	1.13505	0.818	0.7	1.01374e-12	5	OAZ1
8.27065e-17	1.38064	0.602	0.451	1.64206e-12	5	PTMS
1.03883e-16	-1.7408	0.903	0.809	2.0625e-12	5	APOH
1.10527e-16	1.22108	0.538	0.351	2.19441e-12	5	ANXA5
1.17772e-16	-1.68401	0.483	0.639	2.33825e-12	5	SLC2A2
2.59205e-16	-1.1883	0.559	0.717	5.14626e-12	5	MLXIPL
4.30092e-16	-1.11208	0.208	0.473	8.53905e-12	5	ORM2
5.20694e-16	1.1117	0.301	0.129	1.03379e-11	5	TSPAN4
7.48551e-16	1.26525	0.39	0.196	1.48617e-11	5	IGF1
8.30538e-16	-1.05132	0.508	0.675	1.64895e-11	5	CYP3A5
1.57254e-15	1.10992	0.581	0.394	3.12212e-11	5	TLN1
2.21182e-15	-1.93601	0.496	0.665	4.39135e-11	5	ORM1
2.99765e-15	1.59318	0.36	0.175	5.95153e-11	5	UCP2
3.29689e-15	1.11303	0.386	0.202	6.54564e-11	5	EHBP1L1
5.58946e-15	-1.13555	0.614	0.746	1.10973e-10	5	SULT2A1
8.53126e-15	1.28874	0.822	0.651	1.6938e-10	5	A2M
8.76948e-15	1.18118	0.606	0.428	1.74109e-10	5	CAPZB
9.99433e-15	1.33233	0.847	0.748	1.98427e-10	5	RAC1
1.43836e-14	-1.30111	0.763	0.786	2.85572e-10	5	DHCR24
1.60799e-14	-1.21531	0.419	0.638	3.19249e-10	5	SERPINA3
1.76934e-14	-1.30775	0.822	0.795	3.51285e-10	5	FGA
1.79338e-14	-1.2973	0.53	0.677	3.56057e-10	5	HPX
2.02188e-14	1.44615	0.432	0.258	4.01423e-10	5	NRP1
3.7236e-14	1.18356	0.572	0.397	7.39284e-10	5	VAMP8
5.40099e-14	1.67333	0.284	0.128	1.07231e-09	5	TIMP1
5.47188e-14	-1.04348	0.924	0.848	1.08639e-09	5	AMBP
5.72427e-14	1.08369	0.335	0.169	1.1365e-09	5	SGK1
5.81371e-14	1.22968	0.602	0.426	1.15425e-09	5	CTSH
5.98618e-14	1.14522	0.568	0.44	1.1885e-09	5	REL
7.72436e-14	1.21624	0.487	0.319	1.53359e-09	5	YWHAH
9.98627e-14	1.37319	0.699	0.597	1.98267e-09	5	MCL1
1.37196e-13	-1.021	0.297	0.512	2.72388e-09	5	HGD
1.40781e-13	1.36314	0.301	0.137	2.79506e-09	5	JAML
1.48637e-13	-1.13287	0.903	0.845	2.95103e-09	5	SERPINA1
1.88541e-13	-1.23418	0.47	0.611	3.7433e-09	5	SPON2
3.77588e-13	-1.54683	0.449	0.597	7.49663e-09	5	SERPINF2
3.90144e-13	1.3256	0.784	0.659	7.74592e-09	5	CALM2
4.86186e-13	1.02289	0.394	0.225	9.65274e-09	5	SLCO2B1
9.2836e-13	1.38183	0.75	0.678	1.84317e-08	5	IRF1
1.02166e-12	-1.33599	0.475	0.601	2.02839e-08	5	SERPIND1
1.50722e-12	-1.0344	0.623	0.743	2.99244e-08	5	CUTA
2.04083e-12	1.22609	0.809	0.741	4.05187e-08	5	LRRFIP1
2.3903e-12	-1.19989	0.572	0.733	4.74569e-08	5	XBP1
2.67739e-12	1.02465	0.36	0.203	5.31568e-08	5	NFKBIZ
5.4934e-12	1.04613	0.538	0.348	1.09066e-07	5	PKM
5.59037e-12	-1.01782	0.665	0.767	1.10991e-07	5	ADH1B
5.63054e-12	1.22847	0.504	0.378	1.11789e-07	5	NAIP
9.46334e-12	1.0501	0.86	0.803	1.87885e-07	5	NCL
9.9372e-12	1.31187	0.458	0.332	1.97293e-07	5	LILRB1
1.07159e-11	1.26882	0.525	0.352	2.12753e-07	5	RASSF4
1.20822e-11	-1.11607	0.682	0.723	2.39881e-07	5	F2
1.24523e-11	1.4226	0.521	0.392	2.47228e-07	5	MYO5A
1.4205e-11	-1.17117	0.453	0.616	2.82026e-07	5	APCS
1.61322e-11	-1.3532	0.742	0.748	3.20289e-07	5	FGG
2.52872e-11	1.50264	0.661	0.562	5.02052e-07	5	DNAJA1
3.4164e-11	1.09663	0.818	0.696	6.78293e-07	5	SOD2
3.87919e-11	-1.2484	0.898	0.791	7.70173e-07	5	AHSG
3.88323e-11	-1.31911	0.695	0.726	7.70976e-07	5	ALDOB
4.65648e-11	1.38869	0.381	0.226	9.24497e-07	5	CEP170
5.05071e-11	1.12421	0.585	0.448	1.00277e-06	5	TACC1
6.75458e-11	-1.61535	0.864	0.812	1.34105e-06	5	FGB
7.55613e-11	1.17523	0.267	0.134	1.50019e-06	5	BAG3
9.70771e-11	1.31866	0.415	0.26	1.92737e-06	5	CYFIP1
1.32906e-10	1.01601	0.572	0.436	2.63872e-06	5	TNFRSF14
1.66168e-10	1.53941	0.602	0.493	3.29909e-06	5	DNAJB1
1.66614e-10	1.31465	0.436	0.286	3.30796e-06	5	AP1B1
1.824e-10	1.10978	0.339	0.203	3.62137e-06	5	FRMD4B
1.83861e-10	1.25057	0.504	0.359	3.65038e-06	5	SNX6
1.8532e-10	1.0223	0.551	0.424	3.67935e-06	5	ACTR3
2.20091e-10	-1.28816	0.788	0.76	4.36969e-06	5	CP
4.9174e-10	1.12976	0.542	0.488	9.76301e-06	5	GNB4
5.80591e-10	-1.12296	0.271	0.456	1.1527e-05	5	PQBP1
6.95463e-10	1.20065	0.585	0.485	1.38077e-05	5	ZFAND5
9.9547e-10	-1.12904	0.36	0.52	1.97641e-05	5	UXT
1.17666e-09	-1.19256	0.822	0.774	2.33613e-05	5	GC
1.73776e-09	-1.33379	0.907	0.847	3.45015e-05	5	APOA1
2.55327e-09	1.28115	0.538	0.482	5.06926e-05	5	LAIR1
3.17242e-09	1.24906	0.347	0.218	6.29852e-05	5	NAGK
3.3211e-09	1.10491	0.39	0.256	6.59371e-05	5	ASAH1
4.62632e-09	1.00232	0.415	0.29	9.18509e-05	5	PRMT2
4.64119e-09	-1.29214	0.784	0.787	9.21461e-05	5	HP
5.2943e-09	1.08176	0.771	0.668	0.000105113	5	BCAP31
9.83225e-09	1.07451	0.61	0.541	0.000195209	5	GRB2
1.99882e-08	1.1299	0.767	0.752	0.000396845	5	SRRM2
2.72578e-08	1.16256	0.479	0.363	0.000541177	5	MYO9B
3.03652e-08	1.22538	0.504	0.389	0.00060287	5	HIF1A
3.11948e-08	1.2376	0.547	0.441	0.000619341	5	LOC100190986
4.28052e-08	1.64346	0.602	0.524	0.000849854	5	PARP14
4.35611e-08	-1.22743	0.792	0.733	0.000864863	5	RARRES2
7.68188e-08	-1.48256	0.169	0.328	0.00152516	5	CHI3L1
7.76557e-08	1.14845	0.415	0.288	0.00154178	5	ZFAND2A
8.28928e-08	1.1396	0.547	0.473	0.00164575	5	TMEM106A
5.79149e-07	-1.18389	0.174	0.313	0.0114984	5	HAL
9.76529e-07	-1.43107	0.11	0.251	0.019388	5	REG3A
1.18219e-06	1.67323	0.398	0.297	0.0234712	5	TNS3
1.67629e-06	-1.0161	0.521	0.559	0.0332811	5	AKR1C3
2.00416e-06	1.0173	0.559	0.45	0.0397906	5	CMTM6
7.32372e-232	1.51316	0.714	0.056	1.45405e-227	6	CD3E
2.77352e-197	2.92439	0.887	0.15	5.50655e-193	6	CD2
1.89691e-157	2.75161	0.706	0.104	3.76613e-153	6	CD3D
4.98507e-154	2.41494	0.857	0.185	9.89735e-150	6	ETS1
1.21742e-142	1.75923	0.641	0.086	2.41706e-138	6	CD69
1.08243e-137	2.54466	0.887	0.224	2.14905e-133	6	PTPRC
9.37638e-134	1.78773	0.623	0.088	1.86159e-129	6	FYN
1.98857e-130	1.7052	0.589	0.079	3.9481e-126	6	ITM2A
4.52466e-128	2.54796	0.9	0.264	8.98327e-124	6	FYB
2.33981e-125	1.38596	0.593	0.086	4.64546e-121	6	NKG7
7.8583e-125	1.95099	0.714	0.132	1.56019e-120	6	PTPRCAP
6.98026e-121	2.64343	0.797	0.194	1.38586e-116	6	IL2RG
2.33418e-117	1.8506	0.511	0.063	4.63427e-113	6	TIGIT
7.02908e-117	2.72854	0.961	0.45	1.39555e-112	6	IL32
8.02768e-115	1.48379	0.524	0.069	1.59381e-110	6	PRKCH
2.78843e-114	1.67097	0.468	0.052	5.53614e-110	6	CD6
3.05258e-113	1.53025	0.494	0.061	6.06059e-109	6	CST7
3.57825e-112	2.22654	0.896	0.27	7.10426e-108	6	ARHGDIB
9.37619e-112	2.28662	0.619	0.113	1.86155e-107	6	CD8A
3.16956e-111	1.33876	0.636	0.112	6.29284e-107	6	RAC2
5.55848e-107	1.98752	0.567	0.094	1.10358e-102	6	GZMA
1.34975e-106	1.74219	0.485	0.062	2.6798e-102	6	CD3G
5.80407e-106	2.98622	0.814	0.236	1.15234e-101	6	CD52
2.48216e-102	2.33635	0.571	0.1	4.92808e-98	6	LCK
5.32836e-98	1.12166	0.433	0.051	1.05789e-93	6	TMC8
2.33016e-96	2.00669	0.55	0.094	4.6263e-92	6	LBH
1.91856e-95	1.11793	0.403	0.046	3.8091e-91	6	GATA3
3.24167e-95	1.53714	0.675	0.146	6.43602e-91	6	RGS1
4.42882e-95	1.89983	0.58	0.111	8.79297e-91	6	CCND2
4.67847e-95	1.13161	0.394	0.044	9.28863e-91	6	GZMK
6.657e-94	1.80962	0.658	0.151	1.32168e-89	6	HCST
8.82293e-93	2.0729	0.645	0.142	1.7517e-88	6	SLA
4.0497e-90	1.39147	0.662	0.147	8.04027e-86	6	CXCR4
1.96439e-89	2.30701	1	0.931	3.9001e-85	6	RPS27
4.19272e-89	1.07253	0.359	0.038	8.32423e-85	6	SIRPG
1.6668e-87	1.5453	0.407	0.052	3.30927e-83	6	CD8B
3.44569e-87	1.68258	0.563	0.11	6.84108e-83	6	IKZF1
4.64721e-87	1.9452	0.939	0.407	9.22657e-83	6	LCP1
4.69577e-87	3.15013	0.667	0.174	9.32299e-83	6	TTN
1.68833e-83	1.396	0.359	0.041	3.35201e-79	6	FCRL3
6.00518e-83	1.67309	0.476	0.08	1.19227e-78	6	RUNX3
2.09071e-82	1.12143	0.398	0.053	4.15089e-78	6	ALOX5AP
1.90489e-81	1.75148	0.987	0.752	3.78197e-77	6	TMSB4X
1.5019e-80	3.67506	0.883	0.513	2.98187e-76	6	CCL5
5.26202e-80	1.5782	0.723	0.214	1.04472e-75	6	CELF2
9.25779e-79	1.85054	0.567	0.128	1.83804e-74	6	S100A4
1.21124e-78	1.79462	0.411	0.061	2.4048e-74	6	EOMES
8.55215e-78	1.23918	0.571	0.127	1.69794e-73	6	GMFG
2.78298e-77	1.24761	0.848	0.286	5.52532e-73	6	FOSB
5.74311e-77	1.50319	0.996	0.957	1.14024e-72	6	B2M
7.47988e-76	1.21995	0.359	0.047	1.48505e-71	6	SPOCK2
2.00166e-75	1.96965	0.636	0.165	3.9741e-71	6	CRIP1
3.49318e-75	1.23001	0.398	0.058	6.93536e-71	6	LCP2
9.82521e-75	1.05192	0.294	0.029	1.9507e-70	6	TARP
1.8579e-74	2.33263	0.658	0.194	3.68867e-70	6	IFITM1
2.46815e-74	2.42207	0.55	0.126	4.90026e-70	6	CD27
4.99932e-74	-3.78658	0.874	0.958	9.92565e-70	6	APOA2
5.20818e-74	2.12311	0.952	0.636	1.03403e-69	6	BTG1
8.34642e-74	1.53199	0.701	0.21	1.6571e-69	6	TSC22D3
2.73699e-72	1.31654	0.429	0.072	5.43401e-68	6	TBC1D10C
3.99166e-72	1.41328	0.827	0.333	7.92504e-68	6	JUNB
3.72104e-71	1.36073	0.429	0.074	7.38776e-67	6	GIMAP7
4.04865e-71	1.05511	0.355	0.049	8.03819e-67	6	TRAF3IP3
4.25628e-71	1.37532	0.342	0.045	8.45042e-67	6	SH2D2A
1.69188e-70	1.26666	0.593	0.151	3.35906e-66	6	WIPF1
1.60881e-69	-2.60814	0.719	0.932	3.19413e-65	6	APOE
3.28931e-69	1.45839	0.641	0.18	6.53059e-65	6	IFI16
3.62857e-69	1.9587	0.983	0.836	7.20416e-65	6	HLA-E
4.60846e-69	1.75062	0.498	0.108	9.14964e-65	6	CCL4
5.30351e-69	1.03664	0.385	0.062	1.05296e-64	6	IPCEF1
8.34431e-69	1.28873	0.827	0.308	1.65668e-64	6	FOS
1.32882e-66	1.53483	0.498	0.114	2.63824e-62	6	JAK3
2.49863e-66	2.44692	0.896	0.525	4.96077e-62	6	SH3BGRL3
4.08035e-66	-2.7079	0.528	0.888	8.10114e-62	6	TF
7.37092e-66	1.61623	0.641	0.212	1.46342e-61	6	SLFN5
1.51585e-65	-2.65663	0.623	0.904	3.00957e-61	6	APOC1
1.42026e-64	-2.70758	0.541	0.878	2.81978e-60	6	AMBP
1.02193e-63	1.06863	0.359	0.056	2.02894e-59	6	PTPN22
2.21309e-63	1.31808	1	0.931	4.39387e-59	6	HLA-B
5.72556e-63	-2.71593	0.788	0.943	1.13675e-58	6	APOB
1.19557e-62	1.18702	0.437	0.085	2.37368e-58	6	ARHGAP9
1.57517e-62	1.38816	0.325	0.047	3.12735e-58	6	ZAP70
1.92643e-62	1.53245	0.359	0.058	3.82473e-58	6	PRF1
2.00207e-62	2.17262	0.372	0.064	3.97492e-58	6	IL7R
4.28336e-62	1.3404	0.991	0.923	8.50419e-58	6	ACTB
6.19477e-62	-3.10223	0.398	0.835	1.22991e-57	6	SELENOP
3.07584e-61	-2.91307	0.372	0.832	6.10677e-57	6	AHSG
3.62218e-61	-3.30854	0.55	0.869	7.19148e-57	6	RBP4
7.37062e-61	2.4463	0.519	0.141	1.46336e-56	6	LTB
8.26117e-61	-1.96224	0.554	0.872	1.64017e-56	6	SERPINA1
1.46195e-60	1.36292	0.333	0.051	2.90256e-56	6	FCMR
1.65993e-60	1.74261	0.991	0.822	3.29562e-56	6	RPL18A
1.86331e-60	-2.87837	0.446	0.845	3.69942e-56	6	APOH
2.44276e-59	-2.69989	0.589	0.883	4.84986e-55	6	KNG1
3.4776e-59	1.87628	0.372	0.067	6.90443e-55	6	LAG3
1.04118e-58	1.09978	0.273	0.033	2.06715e-54	6	TNFSF8
3.0235e-58	1.43165	0.792	0.333	6.00285e-54	6	LAPTM5
8.55535e-58	1.547	0.528	0.141	1.69858e-53	6	ITGA4
1.53999e-57	1.58371	0.983	0.907	3.0575e-53	6	RPS11
3.40539e-57	-2.67081	0.706	0.915	6.76105e-53	6	C3
5.17808e-57	1.82528	0.961	0.798	1.02806e-52	6	RPS15
1.05649e-56	1.34417	0.329	0.053	2.09755e-52	6	MIAT
1.49851e-56	1.14054	0.394	0.078	2.97514e-52	6	CHD3
1.59173e-56	-2.25565	0.273	0.784	3.16022e-52	6	AGT
3.6609e-56	1.12154	0.307	0.046	7.26835e-52	6	BCL2
3.68614e-56	-2.49661	0.701	0.911	7.31846e-52	6	ALB
9.57191e-56	1.10606	0.939	0.617	1.90041e-51	6	PFN1
1.28926e-55	1.37476	0.571	0.177	2.5597e-51	6	ARL4C
2.85939e-55	1.74286	0.606	0.214	5.67704e-51	6	GBP5
2.95286e-55	1.11231	0.606	0.192	5.86261e-51	6	S100A6
5.0257e-55	1.03785	0.355	0.064	9.97802e-51	6	RASAL3
5.49745e-55	1.1806	0.481	0.118	1.09146e-50	6	ARHGAP30
1.08692e-54	1.30648	0.935	0.683	2.15796e-50	6	RPS29
1.19613e-54	1.09198	0.524	0.133	2.3748e-50	6	PRDM1
9.82651e-54	1.40357	0.957	0.709	1.95096e-49	6	RPS15A
1.05968e-53	-2.24796	0.606	0.863	2.10388e-49	6	CFB
1.13807e-53	1.10063	0.468	0.121	2.25953e-49	6	SEMA4D
1.33579e-53	1.04613	0.71	0.274	2.65207e-49	6	DUSP1
2.98358e-53	1.16011	0.944	0.669	5.92361e-49	6	TMSB10
3.0032e-53	2.01815	0.693	0.264	5.96256e-49	6	TNFAIP3
4.70176e-53	-2.19749	0.416	0.813	9.33487e-49	6	DHCR24
7.57345e-53	1.4922	0.359	0.07	1.50363e-48	6	SKAP1
1.31886e-52	1.06755	0.355	0.068	2.61847e-48	6	EMB
1.50305e-52	-2.15982	0.32	0.797	2.98417e-48	6	CP
1.98913e-52	1.03795	0.32	0.053	3.94922e-48	6	PTPN7
2.27434e-52	1.20809	0.39	0.082	4.51548e-48	6	GIMAP4
7.90154e-52	1.68271	0.974	0.762	1.56877e-47	6	RPL34
2.15665e-51	-2.57723	0.693	0.203	4.28181e-47	6	IGLL5
2.5597e-51	-2.03683	0.481	0.833	5.08202e-47	6	VTN
7.12457e-51	-2.04638	0.26	0.766	1.41451e-46	6	GPX3
1.10146e-50	1.52909	0.978	0.884	2.18685e-46	6	RPS19
1.13085e-50	1.09349	0.502	0.143	2.24519e-46	6	CD44
1.1674e-50	1.32228	0.571	0.176	2.31775e-46	6	HCLS1
1.17778e-50	-1.73248	0.593	0.9	2.33837e-46	6	P4HB
1.18596e-50	-2.59275	0.567	0.874	2.35461e-46	6	APOA1
1.35613e-50	-2.50903	0.364	0.778	2.69246e-46	6	FGG
2.00848e-50	-1.76353	0.294	0.757	3.98764e-46	6	GATM
8.73936e-50	1.11037	0.45	0.113	1.73511e-45	6	AKNA
1.43471e-49	1.06999	0.476	0.129	2.84847e-45	6	ADGRE5
1.4547e-49	1.51734	0.978	0.871	2.88816e-45	6	RPL10
2.67989e-49	-2.39777	0.494	0.821	5.32065e-45	6	FGA
1.19212e-48	-1.76249	0.281	0.73	2.36684e-44	6	ITIH2
1.53333e-48	-2.51541	0.45	0.813	3.04428e-44	6	HP
1.83777e-48	1.78687	0.961	0.759	3.64871e-44	6	RPL12
1.84518e-48	1.27811	0.377	0.082	3.66342e-44	6	LAT
1.87355e-48	1.691	0.584	0.208	3.71975e-44	6	SH3KBP1
2.49466e-48	-2.13817	0.368	0.766	4.95291e-44	6	RARRES2
3.99319e-48	-2.31054	0.294	0.766	7.92808e-44	6	NUPR1
4.73676e-48	-2.11439	0.221	0.72	9.40436e-44	6	HRG
5.49442e-48	1.50604	0.961	0.717	1.09086e-43	6	RPL26
6.07263e-48	-2.17555	0.606	0.851	1.20566e-43	6	SERPING1
8.57989e-48	1.59605	0.303	0.055	1.70345e-43	6	KLRB1
9.58594e-48	1.35269	0.983	0.837	1.90319e-43	6	RPS27A
1.9243e-47	-2.09706	0.351	0.755	3.8205e-43	6	TMEM176B
3.34105e-47	1.69254	0.935	0.753	6.63333e-43	6	RPS6
3.97475e-47	1.16128	0.472	0.143	7.89147e-43	6	SLAMF6
4.47864e-47	-1.73161	0.455	0.823	8.8919e-43	6	FN1
1.13236e-46	2.13229	0.9	0.705	2.24818e-42	6	IKZF3
3.15534e-46	2.01412	0.688	0.305	6.26461e-42	6	EVL
1.3065e-45	1.1473	0.307	0.056	2.59393e-41	6	TAGAP
1.79113e-45	-2.05019	0.684	0.865	3.55612e-41	6	IFITM3
2.29874e-45	-1.86709	0.242	0.692	4.56392e-41	6	CFH
2.54113e-45	1.3113	0.433	0.117	5.04515e-41	6	LDHB
2.80107e-45	-2.73897	0.416	0.825	5.56125e-41	6	TTR
2.95235e-45	1.34873	0.403	0.099	5.8616e-41	6	ARHGAP25
4.8343e-45	1.12417	0.987	0.919	9.59802e-41	6	HLA-A
8.81776e-45	-1.78327	0.247	0.699	1.75068e-40	6	SERPINC1
1.04975e-44	-2.07844	0.528	0.838	2.08418e-40	6	FGB
1.09475e-44	1.69544	0.797	0.442	2.17352e-40	6	TXNIP
2.66088e-44	1.27876	0.931	0.685	5.2829e-40	6	RPL23A
2.9668e-44	-2.24913	0.303	0.722	5.89029e-40	6	PLG
7.54333e-44	-2.00544	0.442	0.822	1.49765e-39	6	SCD
6.81801e-43	1.30223	0.515	0.163	1.35365e-38	6	UCP2
8.07472e-43	1.40883	0.294	0.057	1.60315e-38	6	PSTPIP1
1.17339e-42	1.50271	0.667	0.271	2.32965e-38	6	IQGAP1
1.62174e-42	-2.40767	0.212	0.66	3.2198e-38	6	SLC2A2
2.01017e-42	-2.71927	0.42	0.764	3.991e-38	6	ITIH3
2.17788e-42	1.10129	0.329	0.07	4.32396e-38	6	SASH3
2.48056e-42	1.30292	0.394	0.102	4.9249e-38	6	CCDC88C
2.51237e-42	-2.43868	0.177	0.657	4.98806e-38	6	SERPINA3
3.56544e-42	-1.87619	0.455	0.771	7.07882e-38	6	MAT1A
3.73224e-42	1.25258	0.991	0.934	7.40998e-38	6	RPL41
4.01456e-42	-2.71421	0.251	0.684	7.97051e-38	6	ORM1
5.03734e-42	1.14744	0.307	0.061	1.00011e-37	6	DGKA
5.51075e-42	1.11125	0.446	0.124	1.0941e-37	6	EVI2B
1.32625e-41	-1.84902	0.814	0.926	2.63313e-37	6	CES1
1.64722e-41	1.21058	0.97	0.793	3.27039e-37	6	RPL32
2.98007e-41	1.4913	0.913	0.746	5.91663e-37	6	RPS2
3.17427e-41	-1.20224	0.26	0.704	6.3022e-37	6	APLP2
3.38707e-41	1.5529	0.645	0.309	6.7247e-37	6	CD96
7.98873e-41	-1.71561	0.346	0.712	1.58608e-36	6	SDC1
1.03218e-40	-1.87187	0.234	0.654	2.04929e-36	6	TMEM176A
2.88519e-40	1.10442	0.978	0.821	5.72825e-36	6	RPS24
3.71669e-40	-1.99904	0.42	0.774	7.37911e-36	6	DCXR
4.37598e-40	1.61952	0.978	0.833	8.68808e-36	6	RNF213
7.83482e-40	-1.21019	0.338	0.716	1.55553e-35	6	C2
8.57626e-40	1.19322	0.935	0.738	1.70273e-35	6	RPL31
1.07316e-39	-1.15637	0.156	0.616	2.13065e-35	6	C4BPA
1.59327e-39	-1.84831	0.429	0.743	3.16328e-35	6	F2
2.05841e-39	-1.89626	0.701	0.873	4.08677e-35	6	CTSB
2.44288e-39	-2.14637	0.991	0.992	4.8501e-35	6	NEAT1
3.9341e-39	1.64152	0.87	0.605	7.81076e-35	6	KLF6
4.9101e-39	-1.84524	0.372	0.731	9.74852e-35	6	MLXIPL
4.913e-39	-1.8837	0.182	0.619	9.75428e-35	6	F12
9.60537e-39	-1.63066	0.385	0.75	1.90705e-34	6	ALDOB
1.36236e-38	1.12412	0.372	0.095	2.70483e-34	6	DOCK10
1.74314e-38	1.22461	0.987	0.884	3.46082e-34	6	RPL13
2.35599e-38	1.11573	0.623	0.26	4.67759e-34	6	CNN2
3.66981e-38	-1.38242	0.377	0.756	7.28605e-34	6	CTSA
4.00132e-38	-1.09783	0.121	0.571	7.94422e-34	6	PTPRF
4.96192e-38	-1.50098	0.182	0.633	9.8514e-34	6	SPON2
6.12349e-38	1.15145	0.974	0.845	1.21576e-33	6	RPS4X
6.13562e-38	-1.36571	0.143	0.58	1.21817e-33	6	FMO5
6.61935e-38	1.69007	0.667	0.392	1.31421e-33	6	CLEC2D
6.79795e-38	-1.31217	0.238	0.641	1.34966e-33	6	ALDH2
7.40764e-38	-1.57896	0.498	0.799	1.47071e-33	6	GC
7.56318e-38	-1.20249	0.165	0.611	1.50159e-33	6	PGRMC1
7.65855e-38	-1.91945	0.19	0.617	1.52053e-33	6	SERPINF2
1.53127e-37	1.2157	0.974	0.849	3.04019e-33	6	RPL18
1.59585e-37	-1.36564	0.247	0.653	3.16841e-33	6	A1CF
2.36306e-37	1.51033	0.268	0.054	4.69162e-33	6	PVRIG
2.5698e-37	-1.34489	0.312	0.702	5.10208e-33	6	PAH
3.05189e-37	1.35798	0.442	0.143	6.05923e-33	6	CBLB
3.17884e-37	1.41477	0.818	0.508	6.31128e-33	6	ZFP36L2
3.81432e-37	-1.30831	0.139	0.583	7.57295e-33	6	AZGP1
3.99579e-37	1.24949	0.939	0.792	7.93325e-33	6	ACTG1
4.96641e-37	-1.42203	0.364	0.76	9.8603e-33	6	SEPHS2
5.8396e-37	1.47914	0.576	0.236	1.15939e-32	6	PIP4K2A
6.54138e-37	-1.64288	0.212	0.635	1.29873e-32	6	APCS
6.55298e-37	-1.38952	0.355	0.718	1.30103e-32	6	C1S
7.04231e-37	1.60985	0.818	0.535	1.39818e-32	6	KIAA1551
7.32783e-37	-1.728	0.385	0.727	1.45487e-32	6	ITIH1
1.06345e-36	-1.158	0.139	0.566	2.11138e-32	6	CFHR1
1.73152e-36	-1.03627	0.351	0.73	3.43776e-32	6	PDIA4
1.78416e-36	-1.28579	0.312	0.715	3.54227e-32	6	ST6GAL1
1.81324e-36	1.43887	0.424	0.138	3.60002e-32	6	GVINP1
1.95154e-36	-1.63519	0.186	0.612	3.87459e-32	6	GPAM
3.78287e-36	-1.26428	0.173	0.588	7.51051e-32	6	CPB2
3.87151e-36	1.13858	0.905	0.707	7.6865e-32	6	RPS3
4.68135e-36	1.68044	0.732	0.461	9.29435e-32	6	ITGAL
1.50847e-35	1.30067	0.377	0.111	2.99491e-31	6	DENND2D
2.46393e-35	-1.65925	0.433	0.733	4.89188e-31	6	F5
2.56763e-35	-1.77341	0.273	0.637	5.09778e-31	6	KRT18
2.77891e-35	-1.00657	0.152	0.58	5.51726e-31	6	SDC2
2.90148e-35	1.11634	0.952	0.789	5.76059e-31	6	RPS18
6.52991e-35	1.182	0.97	0.861	1.29645e-30	6	RPS14
6.88779e-35	-1.10141	0.212	0.613	1.3675e-30	6	IDH1
7.38624e-35	1.09525	0.97	0.929	1.46646e-30	6	RPLP1
7.5434e-35	-2.09418	0.983	0.992	1.49767e-30	6	FTL
1.68377e-34	1.26764	0.957	0.792	3.34296e-30	6	RPS3A
2.25078e-34	-1.89895	0.242	0.619	4.4687e-30	6	SERPIND1
2.46032e-34	-1.16198	0.333	0.692	4.88473e-30	6	HPX
4.68234e-34	-1.15773	0.104	0.535	9.29633e-30	6	SERPINA5
8.03969e-34	-1.19359	0.182	0.597	1.5962e-29	6	TFPI
1.69789e-33	1.18559	0.623	0.298	3.37099e-29	6	FNBP1
[truncated: 1,885 more rows]
